# Supplementary material for: Multi‐Omics Analysis Reveals Causal Relationships and Potential Mediators Between Dietary Preferences and Risk of NAFLD
Source: Food Sci Nutr. 2025 Jun 23;13(6):e70446. doi: 10.1002/fsn3.70446 (PMC12183393; doi:10.1002/fsn3.70446)
Supplement: Supplementary file 2 — Table S1. [file FSN3-13-e70446-s006.xlsx]

## Sheet: Diet
Table S1 Instrumental variables for data extraction of 187 diet preferences
id.exposure	SNP	chr.exposure	pos.exposure	effect_allele.exposure	other_allele.exposure	eaf.exposure	beta.exposure	se.exposure	pval.exposure	samplesize.exposure	exposure	mr_keep.exposure	pval_origin.exposure	data_source.exposure
ebi-fl187-GCST90094717	rs2368062	7	143696115	C	T	0.3727	-0.047369	0.007822	1.42e-09	159364	Adding butter to bread liking || id:ebi-fl187-GCST90094717	TRUE	reported	MedicineITLab
ebi-fl187-GCST90094717	rs12602513	17	38159744	G	A	0.3729	-0.042834	0.007824	4.41e-08	159364	Adding butter to bread liking || id:ebi-fl187-GCST90094717	TRUE	reported	MedicineITLab
ebi-fl187-GCST90094717	rs429358	19	45411941	C	T	0.1486	-0.123306	0.010674	7.91e-31	159364	Adding butter to bread liking || id:ebi-fl187-GCST90094717	TRUE	reported	MedicineITLab
ebi-fl187-GCST90094687	rs1726866	7	141672705	A	G	0.5546	0.095422	0.009	3.12e-26	159450	Adding salt to food liking || id:ebi-fl187-GCST90094687	TRUE	reported	MedicineITLab
ebi-fl187-GCST90094687	rs4856591	3	85612550	G	T	0.6163	-0.079852	0.009377	1.72e-17	159450	Adding salt to food liking || id:ebi-fl187-GCST90094687	TRUE	reported	MedicineITLab
ebi-fl187-GCST90094687	rs918472	5	170738836	A	G	0.7173	-0.056606	0.009969	1.39e-08	159450	Adding salt to food liking || id:ebi-fl187-GCST90094687	TRUE	reported	MedicineITLab
ebi-fl187-GCST90094687	rs1795966	12	122238300	A	G	0.8134	-0.064227	0.011476	2.21e-08	159450	Adding salt to food liking || id:ebi-fl187-GCST90094687	TRUE	reported	MedicineITLab
ebi-fl187-GCST90094687	rs58118091	3	60404705	T	G	0.2819	0.054409	0.009976	4.94e-08	159450	Adding salt to food liking || id:ebi-fl187-GCST90094687	TRUE	reported	MedicineITLab
ebi-fl187-GCST90094687	rs7077748	10	62800890	A	T	0.4294	-0.051085	0.009121	2.16e-08	159450	Adding salt to food liking || id:ebi-fl187-GCST90094687	TRUE	reported	MedicineITLab
ebi-fl187-GCST90094687	rs4851722	2	105443048	T	A	0.4654	0.052953	0.008962	3.47e-09	159450	Adding salt to food liking || id:ebi-fl187-GCST90094687	TRUE	reported	MedicineITLab
ebi-fl187-GCST90094687	rs7591518	2	145632077	C	T	0.2968	-0.068906	0.009805	2.14e-12	159450	Adding salt to food liking || id:ebi-fl187-GCST90094687	TRUE	reported	MedicineITLab
ebi-fl187-GCST90094687	rs7638932	3	60929088	A	G	0.1999	-0.075579	0.011238	1.79e-11	159450	Adding salt to food liking || id:ebi-fl187-GCST90094687	TRUE	reported	MedicineITLab
ebi-fl187-GCST90094687	rs4728247	7	131629932	T	C	0.5937	-0.051777	0.009105	1.32e-08	159450	Adding salt to food liking || id:ebi-fl187-GCST90094687	TRUE	reported	MedicineITLab
ebi-fl187-GCST90094687	rs11191294	10	104225837	G	T	0.3571	-0.056951	0.009333	1.07e-09	159450	Adding salt to food liking || id:ebi-fl187-GCST90094687	TRUE	reported	MedicineITLab
ebi-fl187-GCST90094687	rs562524786	5	51384994	T	C	0.2043	-0.078708	0.011595	1.17e-11	159450	Adding salt to food liking || id:ebi-fl187-GCST90094687	TRUE	reported	MedicineITLab
ebi-fl187-GCST90094687	rs13388416	2	138394493	G	A	0.2464	0.061489	0.010384	3.22e-09	159450	Adding salt to food liking || id:ebi-fl187-GCST90094687	TRUE	reported	MedicineITLab
ebi-fl187-GCST90094687	rs8016978	14	98872650	G	A	0.6415	-0.059463	0.009332	1.89e-10	159450	Adding salt to food liking || id:ebi-fl187-GCST90094687	TRUE	reported	MedicineITLab
ebi-fl187-GCST90094687	rs8012701	14	33981930	T	C	0.6343	-0.055798	0.009299	1.98e-09	159450	Adding salt to food liking || id:ebi-fl187-GCST90094687	TRUE	reported	MedicineITLab
ebi-fl187-GCST90094687	rs61957695	13	66717943	G	T	0.3921	-0.054026	0.009457	1.14e-08	159450	Adding salt to food liking || id:ebi-fl187-GCST90094687	TRUE	reported	MedicineITLab
ebi-fl187-GCST90094687	rs543760429	22	43147206	C	T	0.0379	0.201008	0.023798	3.09e-17	159450	Adding salt to food liking || id:ebi-fl187-GCST90094687	TRUE	reported	MedicineITLab
ebi-fl187-GCST90094688	rs7773629	6	84277157	C	T	0.289	0.077337	0.0137094	1.68915e-08	157286	Alcohol liking || id:ebi-fl187-GCST90094688	TRUE	reported	MedicineITLab
ebi-fl187-GCST90094688	rs77041760	2	51220375	T	C	0.0443	0.169099	0.0302023	2.15749e-08	157286	Alcohol liking || id:ebi-fl187-GCST90094688	TRUE	reported	MedicineITLab
ebi-fl187-GCST90094688	rs6800823	3	21084828	T	C	0.4083	0.0708265	0.0126434	2.12049e-08	157286	Alcohol liking || id:ebi-fl187-GCST90094688	TRUE	reported	MedicineITLab
ebi-fl187-GCST90094688	rs1229984	4	100239319	C	T	0.0255	0.425957	0.0394223	3.26104e-27	157286	Alcohol liking || id:ebi-fl187-GCST90094688	TRUE	reported	MedicineITLab
ebi-fl187-GCST90094688	rs726610	3	85551403	T	C	0.3504	-0.105835	0.0130256	4.46854e-16	157286	Alcohol liking || id:ebi-fl187-GCST90094688	TRUE	reported	MedicineITLab
ebi-fl187-GCST90094688	rs6735842	2	186109364	C	T	0.4363	0.0686409	0.012531	4.30945e-08	157286	Alcohol liking || id:ebi-fl187-GCST90094688	TRUE	reported	MedicineITLab
ebi-fl187-GCST90094688	rs713598	7	141673345	G	C	0.3996	-0.0772903	0.0126873	1.11557e-09	157286	Alcohol liking || id:ebi-fl187-GCST90094688	TRUE	reported	MedicineITLab
ebi-fl187-GCST90094688	rs10112502	8	20982409	G	A	0.3224	-0.0745651	0.0132959	2.04548e-08	157286	Alcohol liking || id:ebi-fl187-GCST90094688	TRUE	reported	MedicineITLab
ebi-fl187-GCST90094688	rs12531914	7	69014936	A	G	0.2684	-0.0826835	0.0140241	3.72837e-09	157286	Alcohol liking || id:ebi-fl187-GCST90094688	TRUE	reported	MedicineITLab
ebi-fl187-GCST90094688	rs59323025	16	19977617	A	C	0.1435	-0.0973634	0.0177261	3.95946e-08	157286	Alcohol liking || id:ebi-fl187-GCST90094688	TRUE	reported	MedicineITLab
ebi-fl187-GCST90094688	rs34121753	17	7733833	G	A	0.4214	0.0688779	0.0125854	4.42865e-08	157286	Alcohol liking || id:ebi-fl187-GCST90094688	TRUE	reported	MedicineITLab
ebi-fl187-GCST90094688	rs17652520	17	44098967	A	G	0.2287	-0.1022	0.0147965	4.94776e-12	157286	Alcohol liking || id:ebi-fl187-GCST90094688	TRUE	reported	MedicineITLab
ebi-fl187-GCST90094688	rs11600642	11	30666231	T	C	0.2981	0.0752498	0.0135858	3.04446e-08	157286	Alcohol liking || id:ebi-fl187-GCST90094688	TRUE	reported	MedicineITLab
ebi-fl187-GCST90094688	rs780093	2	27742603	C	T	0.3823	0.0731569	0.0127883	1.06136e-08	157286	Alcohol liking || id:ebi-fl187-GCST90094688	TRUE	reported	MedicineITLab
ebi-fl187-GCST90094688	rs1671542	5	88165095	T	C	0.4704	0.107512	0.0124508	5.87288e-18	157286	Alcohol liking || id:ebi-fl187-GCST90094688	TRUE	reported	MedicineITLab
ebi-fl187-GCST90094688	rs1338549	6	98312143	G	T	0.4714	-0.073195	0.0124493	4.11651e-09	157286	Alcohol liking || id:ebi-fl187-GCST90094688	TRUE	reported	MedicineITLab
ebi-fl187-GCST90094688	rs1937522	13	68080817	G	A	0.4742	-0.0828576	0.0124455	2.78265e-11	157286	Alcohol liking || id:ebi-fl187-GCST90094688	TRUE	reported	MedicineITLab
ebi-fl187-GCST90094688	rs28633885	4	106228620	C	T	0.4788	-0.0706141	0.0124401	1.37621e-08	157286	Alcohol liking || id:ebi-fl187-GCST90094688	TRUE	reported	MedicineITLab
ebi-fl187-GCST90094688	rs56343799	3	71572406	A	G	0.4438	0.0683368	0.0125082	4.6719e-08	157286	Alcohol liking || id:ebi-fl187-GCST90094688	TRUE	reported	MedicineITLab
ebi-fl187-GCST90094689	rs2798734	9	15409971	A	G	0.9601	-0.126933	0.022765	2.48e-08	152087	Aniseed liking || id:ebi-fl187-GCST90094689	TRUE	reported	MedicineITLab
ebi-fl187-GCST90094689	rs769955	2	200692595	T	C	0.8104	-0.063507	0.011299	1.92e-08	152087	Aniseed liking || id:ebi-fl187-GCST90094689	TRUE	reported	MedicineITLab
ebi-fl187-GCST90094689	rs2360806	8	53125734	C	A	0.1674	0.066892	0.011934	2.1e-08	152087	Aniseed liking || id:ebi-fl187-GCST90094689	TRUE	reported	MedicineITLab
ebi-fl187-GCST90094689	rs1572671	6	140332096	A	G	0.4662	0.050773	0.008886	1.13e-08	152087	Aniseed liking || id:ebi-fl187-GCST90094689	TRUE	reported	MedicineITLab
ebi-fl187-GCST90094689	rs11192875	10	108183020	T	C	0.0566	0.10663	0.019158	2.63e-08	152087	Aniseed liking || id:ebi-fl187-GCST90094689	TRUE	reported	MedicineITLab
ebi-fl187-GCST90094689	rs62093060	18	43041653	A	C	0.0679	0.101119	0.017654	1.03e-08	152087	Aniseed liking || id:ebi-fl187-GCST90094689	TRUE	reported	MedicineITLab
ebi-fl187-GCST90094689	rs4947336	6	28576143	A	T	0.1163	-0.118515	0.013858	1.27e-17	152087	Aniseed liking || id:ebi-fl187-GCST90094689	TRUE	reported	MedicineITLab
ebi-fl187-GCST90094689	rs75051825	10	125109647	T	C	0.1535	-0.078566	0.012367	2.15e-10	152087	Aniseed liking || id:ebi-fl187-GCST90094689	TRUE	reported	MedicineITLab
ebi-fl187-GCST90094689	rs163876	11	30956077	T	A	0.6733	-0.053196	0.009475	1.99e-08	152087	Aniseed liking || id:ebi-fl187-GCST90094689	TRUE	reported	MedicineITLab
ebi-fl187-GCST90094689	rs9941349	16	53825488	T	C	0.4138	-0.054266	0.009006	1.71e-09	152087	Aniseed liking || id:ebi-fl187-GCST90094689	TRUE	reported	MedicineITLab
ebi-fl187-GCST90094690	rs7188250	16	53834607	C	T	0.4164	-0.049706	0.007966	4.42e-10	159215	Apple juice liking || id:ebi-fl187-GCST90094690	TRUE	reported	MedicineITLab
ebi-fl187-GCST90094691	rs917832	7	127481278	G	A	0.5869	0.033566	0.005731	4.75e-09	159515	Apples liking || id:ebi-fl187-GCST90094691	TRUE	reported	MedicineITLab
ebi-fl187-GCST90094691	rs370708621	6	58053607	A	G	0.0425	0.081398	0.014052	6.98e-09	159515	Apples liking || id:ebi-fl187-GCST90094691	TRUE	reported	MedicineITLab
ebi-fl187-GCST90094691	rs7625384	3	18774357	T	G	0.7152	-0.035851	0.006277	1.15e-08	159515	Apples liking || id:ebi-fl187-GCST90094691	TRUE	reported	MedicineITLab
ebi-fl187-GCST90094691	rs7253390	19	46188626	C	A	0.7249	0.035693	0.006324	1.69e-08	159515	Apples liking || id:ebi-fl187-GCST90094691	TRUE	reported	MedicineITLab
ebi-fl187-GCST90094692	rs2616832	9	1720702	T	G	0.5367	0.043461	0.00763	1.26e-08	155886	Asparagus liking || id:ebi-fl187-GCST90094692	TRUE	reported	MedicineITLab
ebi-fl187-GCST90094692	rs35207189	13	58416695	G	T	0.3841	-0.055923	0.00864	9.75e-11	155886	Asparagus liking || id:ebi-fl187-GCST90094692	TRUE	reported	MedicineITLab
ebi-fl187-GCST90094692	rs10153247	17	79000496	T	C	0.0987	-0.069966	0.012785	4.46e-08	155886	Asparagus liking || id:ebi-fl187-GCST90094692	TRUE	reported	MedicineITLab
ebi-fl187-GCST90094692	rs11153548	6	115650915	G	A	0.3569	0.04791	0.007941	1.63e-09	155886	Asparagus liking || id:ebi-fl187-GCST90094692	TRUE	reported	MedicineITLab
ebi-fl187-GCST90094692	rs10131111	14	40913965	T	A	0.3782	0.045831	0.007861	5.58e-09	155886	Asparagus liking || id:ebi-fl187-GCST90094692	TRUE	reported	MedicineITLab
ebi-fl187-GCST90094692	rs1030531	2	125037060	A	G	0.3014	0.047928	0.008351	9.58e-09	155886	Asparagus liking || id:ebi-fl187-GCST90094692	TRUE	reported	MedicineITLab
ebi-fl187-GCST90094692	rs3105049	13	55941509	T	C	0.7284	-0.069444	0.008594	6.59e-16	155886	Asparagus liking || id:ebi-fl187-GCST90094692	TRUE	reported	MedicineITLab
ebi-fl187-GCST90094692	rs56246068	7	139545513	A	G	0.11	0.07492	0.012279	1.07e-09	155886	Asparagus liking || id:ebi-fl187-GCST90094692	TRUE	reported	MedicineITLab
ebi-fl187-GCST90094692	rs372745970	17	44322577	C	G	0.2123	-0.054682	0.009442	7.02e-09	155886	Asparagus liking || id:ebi-fl187-GCST90094692	TRUE	reported	MedicineITLab
ebi-fl187-GCST90094693	rs10767910	11	32039609	G	A	0.444	0.049442	0.008847	2.31e-08	152291	Aubergine liking || id:ebi-fl187-GCST90094693	TRUE	reported	MedicineITLab
ebi-fl187-GCST90094693	rs1486108	1	72543338	T	A	0.5026	-0.054038	0.00869	5.06e-10	152291	Aubergine liking || id:ebi-fl187-GCST90094693	TRUE	reported	MedicineITLab
ebi-fl187-GCST90094693	rs150236091	13	55937827	G	A	0.7321	-0.088623	0.009825	1.95e-19	152291	Aubergine liking || id:ebi-fl187-GCST90094693	TRUE	reported	MedicineITLab
ebi-fl187-GCST90094693	rs73141532	3	85652614	G	T	0.4526	-0.051894	0.00888	5.13e-09	152291	Aubergine liking || id:ebi-fl187-GCST90094693	TRUE	reported	MedicineITLab
ebi-fl187-GCST90094693	rs12189679	6	98333409	A	G	0.4702	0.051364	0.00872	3.88e-09	152291	Aubergine liking || id:ebi-fl187-GCST90094693	TRUE	reported	MedicineITLab
ebi-fl187-GCST90094693	rs9527736	13	58536148	A	G	0.7036	0.066216	0.009541	3.96e-12	152291	Aubergine liking || id:ebi-fl187-GCST90094693	TRUE	reported	MedicineITLab
ebi-fl187-GCST90094693	rs544567	8	93501828	G	T	0.2322	-0.058852	0.010345	1.31e-08	152291	Aubergine liking || id:ebi-fl187-GCST90094693	TRUE	reported	MedicineITLab
ebi-fl187-GCST90094693	rs4964474	12	107022638	C	A	0.1472	-0.068316	0.012283	2.69e-08	152291	Aubergine liking || id:ebi-fl187-GCST90094693	TRUE	reported	MedicineITLab
ebi-fl187-GCST90094693	rs7610856	3	71579022	A	C	0.4331	0.048983	0.008796	2.58e-08	152291	Aubergine liking || id:ebi-fl187-GCST90094693	TRUE	reported	MedicineITLab
ebi-fl187-GCST90094693	rs11649091	16	53845169	G	T	0.434	0.058364	0.008791	3.2e-11	152291	Aubergine liking || id:ebi-fl187-GCST90094693	TRUE	reported	MedicineITLab
ebi-fl187-GCST90094693	rs12253527	10	21819824	A	G	0.3219	-0.064869	0.009308	3.23e-12	152291	Aubergine liking || id:ebi-fl187-GCST90094693	TRUE	reported	MedicineITLab
ebi-fl187-GCST90094694	rs12473014	2	236770171	T	G	0.2807	-0.056154	0.010181	3.49e-08	153095	Avocado liking || id:ebi-fl187-GCST90094694	TRUE	reported	MedicineITLab
ebi-fl187-GCST90094694	rs6726368	2	60330305	C	G	0.321	-0.061867	0.009912	4.37e-10	153095	Avocado liking || id:ebi-fl187-GCST90094694	TRUE	reported	MedicineITLab
ebi-fl187-GCST90094694	rs504675	2	45154689	T	C	0.3514	0.062427	0.009579	7.24e-11	153095	Avocado liking || id:ebi-fl187-GCST90094694	TRUE	reported	MedicineITLab
ebi-fl187-GCST90094694	rs26431	5	102365794	C	G	0.6901	-0.060631	0.009877	8.38e-10	153095	Avocado liking || id:ebi-fl187-GCST90094694	TRUE	reported	MedicineITLab
ebi-fl187-GCST90094694	rs113835537	11	66339639	G	A	0.1754	0.068033	0.012023	1.54e-08	153095	Avocado liking || id:ebi-fl187-GCST90094694	TRUE	reported	MedicineITLab
ebi-fl187-GCST90094694	rs2155290	11	112851068	G	C	0.3811	0.051384	0.009399	4.6e-08	153095	Avocado liking || id:ebi-fl187-GCST90094694	TRUE	reported	MedicineITLab
ebi-fl187-GCST90094694	rs6912493	6	157402041	G	A	0.1913	-0.067451	0.011586	5.87e-09	153095	Avocado liking || id:ebi-fl187-GCST90094694	TRUE	reported	MedicineITLab
ebi-fl187-GCST90094694	rs185123354	6	25853521	C	T	0.1288	-0.086921	0.015003	6.94e-09	153095	Avocado liking || id:ebi-fl187-GCST90094694	TRUE	reported	MedicineITLab
ebi-fl187-GCST90094694	rs1918898	2	188100639	T	C	0.3572	0.053631	0.009546	1.95e-08	153095	Avocado liking || id:ebi-fl187-GCST90094694	TRUE	reported	MedicineITLab
ebi-fl187-GCST90094694	rs9537938	13	58653695	A	G	0.6851	0.056203	0.009849	1.18e-08	153095	Avocado liking || id:ebi-fl187-GCST90094694	TRUE	reported	MedicineITLab
ebi-fl187-GCST90094694	rs11872713	18	50547541	T	C	0.1559	0.073853	0.012585	4.43e-09	153095	Avocado liking || id:ebi-fl187-GCST90094694	TRUE	reported	MedicineITLab
ebi-fl187-GCST90094694	rs11632877	15	47492750	A	G	0.5581	0.053245	0.00923	8.03e-09	153095	Avocado liking || id:ebi-fl187-GCST90094694	TRUE	reported	MedicineITLab
ebi-fl187-GCST90094694	rs150236091	13	55937827	G	A	0.7318	-0.073188	0.01032	1.36e-12	153095	Avocado liking || id:ebi-fl187-GCST90094694	TRUE	reported	MedicineITLab
ebi-fl187-GCST90094694	rs62070952	17	44309255	A	C	0.2056	-0.069502	0.011592	2.04e-09	153095	Avocado liking || id:ebi-fl187-GCST90094694	TRUE	reported	MedicineITLab
ebi-fl187-GCST90094695	rs6718656	2	206965837	G	T	0.4529	-0.046135	0.007911	5.53e-09	158551	Bacon liking || id:ebi-fl187-GCST90094695	TRUE	reported	MedicineITLab
ebi-fl187-GCST90094695	rs2596681	3	17320850	A	T	0.45	0.04457	0.00794	1.99e-08	158551	Bacon liking || id:ebi-fl187-GCST90094695	TRUE	reported	MedicineITLab
ebi-fl187-GCST90094695	rs1194320	7	113878371	C	G	0.6717	0.0467	0.008411	2.84e-08	158551	Bacon liking || id:ebi-fl187-GCST90094695	TRUE	reported	MedicineITLab
ebi-fl187-GCST90094695	rs429358	19	45411941	C	T	0.1486	-0.09342	0.011114	4.38e-17	158551	Bacon liking || id:ebi-fl187-GCST90094695	TRUE	reported	MedicineITLab
ebi-fl187-GCST90094695	rs10946808	6	26233387	G	A	0.2745	-0.053403	0.008825	1.46e-09	158551	Bacon liking || id:ebi-fl187-GCST90094695	TRUE	reported	MedicineITLab
ebi-fl187-GCST90094696	rs2110529	2	59497127	C	T	0.4717	-0.052877	0.007596	3.42e-12	158335	Baked/steamed fish liking || id:ebi-fl187-GCST90094696	TRUE	reported	MedicineITLab
ebi-fl187-GCST90094696	rs10180557	2	61294746	T	C	0.2196	-0.049932	0.009137	4.66e-08	158335	Baked/steamed fish liking || id:ebi-fl187-GCST90094696	TRUE	reported	MedicineITLab
ebi-fl187-GCST90094696	rs3106840	2	44858586	A	G	0.2173	-0.055211	0.009207	2.03e-09	158335	Baked/steamed fish liking || id:ebi-fl187-GCST90094696	TRUE	reported	MedicineITLab
ebi-fl187-GCST90094696	rs148102408	2	77318982	G	A	0.2512	0.052941	0.008915	2.9e-09	158335	Baked/steamed fish liking || id:ebi-fl187-GCST90094696	TRUE	reported	MedicineITLab
ebi-fl187-GCST90094696	rs78947682	5	87857225	G	A	0.2512	0.050756	0.008903	1.22e-08	158335	Baked/steamed fish liking || id:ebi-fl187-GCST90094696	TRUE	reported	MedicineITLab
ebi-fl187-GCST90094696	rs16961150	16	83681015	G	C	0.2498	0.062473	0.008782	1.17e-12	158335	Baked/steamed fish liking || id:ebi-fl187-GCST90094696	TRUE	reported	MedicineITLab
ebi-fl187-GCST90094696	rs3105049	13	55941509	T	C	0.7284	-0.064056	0.008533	6.17e-14	158335	Baked/steamed fish liking || id:ebi-fl187-GCST90094696	TRUE	reported	MedicineITLab
ebi-fl187-GCST90094696	rs1724417	17	43672118	G	A	0.1726	-0.060341	0.01077	2.13e-08	158335	Baked/steamed fish liking || id:ebi-fl187-GCST90094696	TRUE	reported	MedicineITLab
ebi-fl187-GCST90094697	rs7787699	7	143722969	G	A	0.3754	0.057919	0.006687	4.78e-18	159469	Banana liking || id:ebi-fl187-GCST90094697	TRUE	reported	MedicineITLab
ebi-fl187-GCST90094697	rs7241775	18	69875724	C	T	0.6771	0.045633	0.006986	6.56e-11	159469	Banana liking || id:ebi-fl187-GCST90094697	TRUE	reported	MedicineITLab
ebi-fl187-GCST90094698	rs6424510	1	73554714	T	G	0.4974	-0.049456	0.008275	2.3e-09	158387	BBQ/grilled meat liking || id:ebi-fl187-GCST90094698	TRUE	reported	MedicineITLab
ebi-fl187-GCST90094698	rs76395182	3	85547337	G	T	0.3528	-0.059387	0.008756	1.22e-11	158387	BBQ/grilled meat liking || id:ebi-fl187-GCST90094698	TRUE	reported	MedicineITLab
ebi-fl187-GCST90094698	rs3759584	14	103990799	C	T	0.3667	-0.050367	0.008615	5.07e-09	158387	BBQ/grilled meat liking || id:ebi-fl187-GCST90094698	TRUE	reported	MedicineITLab
ebi-fl187-GCST90094698	rs429358	19	45411941	C	T	0.1486	-0.10406	0.011659	4.58e-19	158387	BBQ/grilled meat liking || id:ebi-fl187-GCST90094698	TRUE	reported	MedicineITLab
ebi-fl187-GCST90094699	rs2287922	19	49232226	A	G	0.4646	-0.0943713	0.0125326	5.0704e-14	159014	Beans liking || id:ebi-fl187-GCST90094699	TRUE	reported	MedicineITLab
ebi-fl187-GCST90094699	rs10233107	7	122617043	T	C	0.3177	-0.106715	0.0134252	1.88298e-15	159014	Beans liking || id:ebi-fl187-GCST90094699	TRUE	reported	MedicineITLab
ebi-fl187-GCST90094699	rs9611875	22	43153807	G	A	0.0393	-0.223656	0.0321683	3.58415e-12	159014	Beans liking || id:ebi-fl187-GCST90094699	TRUE	reported	MedicineITLab
ebi-fl187-GCST90094699	rs933738	12	49943122	G	A	0.1728	0.100686	0.0165326	1.12787e-09	159014	Beans liking || id:ebi-fl187-GCST90094699	TRUE	reported	MedicineITLab
ebi-fl187-GCST90094699	rs2904789	6	31452432	T	C	0.4293	-0.0693828	0.012628	3.92116e-08	159014	Beans liking || id:ebi-fl187-GCST90094699	TRUE	reported	MedicineITLab
ebi-fl187-GCST90094699	rs1572198	13	58330048	T	C	0.2595	-0.0876538	0.0142589	7.88207e-10	159014	Beans liking || id:ebi-fl187-GCST90094699	TRUE	reported	MedicineITLab
ebi-fl187-GCST90094699	rs74652075	17	44344926	G	A	0.2029	-0.0931212	0.0155425	2.08058e-09	159014	Beans liking || id:ebi-fl187-GCST90094699	TRUE	reported	MedicineITLab
ebi-fl187-GCST90094699	rs10760399	9	128493296	G	C	0.3835	-0.0722734	0.0128549	1.88501e-08	159014	Beans liking || id:ebi-fl187-GCST90094699	TRUE	reported	MedicineITLab
ebi-fl187-GCST90094699	rs12447114	16	12842289	G	T	0.2237	-0.0908117	0.0149993	1.40943e-09	159014	Beans liking || id:ebi-fl187-GCST90094699	TRUE	reported	MedicineITLab
ebi-fl187-GCST90094699	rs4535826	9	86556831	G	A	0.2191	0.084924	0.0151112	1.91031e-08	159014	Beans liking || id:ebi-fl187-GCST90094699	TRUE	reported	MedicineITLab
ebi-fl187-GCST90094700	rs9393688	6	26207174	T	A	0.264	-0.058879	0.009896	2.72e-09	158442	Beef/steak liking || id:ebi-fl187-GCST90094700	TRUE	reported	MedicineITLab
ebi-fl187-GCST90094700	rs913264	9	131944138	T	C	0.3028	-0.056049	0.009451	3.04e-09	158442	Beef/steak liking || id:ebi-fl187-GCST90094700	TRUE	reported	MedicineITLab
ebi-fl187-GCST90094700	rs7866629	9	15539893	A	T	0.4848	-0.051035	0.008745	5.39e-09	158442	Beef/steak liking || id:ebi-fl187-GCST90094700	TRUE	reported	MedicineITLab
ebi-fl187-GCST90094700	rs2991927	10	86598574	G	A	0.6421	0.050262	0.00905	2.82e-08	158442	Beef/steak liking || id:ebi-fl187-GCST90094700	TRUE	reported	MedicineITLab
ebi-fl187-GCST90094700	rs11210138	1	73595561	T	C	0.5182	-0.057339	0.008985	1.79e-10	158442	Beef/steak liking || id:ebi-fl187-GCST90094700	TRUE	reported	MedicineITLab
ebi-fl187-GCST90094700	rs62250717	3	85521990	G	C	0.3699	-0.049264	0.008984	4.2e-08	158442	Beef/steak liking || id:ebi-fl187-GCST90094700	TRUE	reported	MedicineITLab
ebi-fl187-GCST90094700	rs429358	19	45411941	C	T	0.1486	-0.099563	0.012251	4.5e-16	158442	Beef/steak liking || id:ebi-fl187-GCST90094700	TRUE	reported	MedicineITLab
ebi-fl187-GCST90094701	rs1229984	4	100239319	C	T	0.0255	0.328492	0.0469631	2.65883e-12	156030	Beer liking || id:ebi-fl187-GCST90094701	TRUE	reported	MedicineITLab
ebi-fl187-GCST90094701	rs2234233	5	9629529	A	G	0.1675	-0.177208	0.0198252	3.9448e-19	156030	Beer liking || id:ebi-fl187-GCST90094701	TRUE	reported	MedicineITLab
ebi-fl187-GCST90094701	rs12531914	7	69014936	A	G	0.2684	-0.0997738	0.0167067	2.34226e-09	156030	Beer liking || id:ebi-fl187-GCST90094701	TRUE	reported	MedicineITLab
ebi-fl187-GCST90094701	rs10462334	5	87915481	T	G	0.3649	-0.0838967	0.0153784	4.88342e-08	156030	Beer liking || id:ebi-fl187-GCST90094701	TRUE	reported	MedicineITLab
ebi-fl187-GCST90094701	rs10772372	12	11026758	G	T	0.4134	-0.082655	0.0150336	3.84042e-08	156030	Beer liking || id:ebi-fl187-GCST90094701	TRUE	reported	MedicineITLab
ebi-fl187-GCST90094701	rs56072903	17	44013966	C	T	0.2032	-0.10504	0.0183985	1.13536e-08	156030	Beer liking || id:ebi-fl187-GCST90094701	TRUE	reported	MedicineITLab
ebi-fl187-GCST90094701	rs13201294	6	27556141	T	A	0.1302	-0.132746	0.021999	1.59766e-09	156030	Beer liking || id:ebi-fl187-GCST90094701	TRUE	reported	MedicineITLab
ebi-fl187-GCST90094701	rs993136	3	85499333	C	T	0.3794	-0.123494	0.0152568	5.75743e-16	156030	Beer liking || id:ebi-fl187-GCST90094701	TRUE	reported	MedicineITLab
ebi-fl187-GCST90094701	rs9611875	22	43153807	G	A	0.0393	-0.31783	0.0381002	7.30734e-17	156030	Beer liking || id:ebi-fl187-GCST90094701	TRUE	reported	MedicineITLab
ebi-fl187-GCST90094702	rs983236	8	35024942	T	C	0.5862	0.04662	0.008065	7.49e-09	159342	Beetroot liking || id:ebi-fl187-GCST90094702	TRUE	reported	MedicineITLab
ebi-fl187-GCST90094702	rs6664698	1	67089418	A	G	0.1307	0.065053	0.011759	3.18e-08	159342	Beetroot liking || id:ebi-fl187-GCST90094702	TRUE	reported	MedicineITLab
ebi-fl187-GCST90094702	rs11710277	3	50199747	G	A	0.0781	-0.085274	0.01479	8.19e-09	159342	Beetroot liking || id:ebi-fl187-GCST90094702	TRUE	reported	MedicineITLab
ebi-fl187-GCST90094702	rs1053578	17	43221285	C	T	0.0645	-0.091112	0.016513	3.46e-08	159342	Beetroot liking || id:ebi-fl187-GCST90094702	TRUE	reported	MedicineITLab
ebi-fl187-GCST90094702	rs73034263	11	133808038	G	C	0.2034	-0.05408	0.009866	4.24e-08	159342	Beetroot liking || id:ebi-fl187-GCST90094702	TRUE	reported	MedicineITLab
ebi-fl187-GCST90094702	rs12458015	18	53305735	C	T	0.3346	0.045769	0.008383	4.8e-08	159342	Beetroot liking || id:ebi-fl187-GCST90094702	TRUE	reported	MedicineITLab
ebi-fl187-GCST90094703	rs11665326	18	50907494	G	A	0.4741	-0.049836	0.008618	7.38e-09	142261	Bell pepper liking || id:ebi-fl187-GCST90094703	TRUE	reported	MedicineITLab
ebi-fl187-GCST90094704	rs12356048	10	21210283	A	G	0.6855	-0.04404	0.00725	1.27e-09	159527	Biscuits liking || id:ebi-fl187-GCST90094704	TRUE	reported	MedicineITLab
ebi-fl187-GCST90094704	rs2933170	11	29135383	G	A	0.2708	-0.042744	0.007615	2e-08	159527	Biscuits liking || id:ebi-fl187-GCST90094704	TRUE	reported	MedicineITLab
ebi-fl187-GCST90094704	rs4730110	7	77832149	C	T	0.5805	0.038959	0.006838	1.25e-08	159527	Biscuits liking || id:ebi-fl187-GCST90094704	TRUE	reported	MedicineITLab
ebi-fl187-GCST90094704	rs7080275	10	99089538	C	T	0.3981	-0.038839	0.006879	1.66e-08	159527	Biscuits liking || id:ebi-fl187-GCST90094704	TRUE	reported	MedicineITLab
ebi-fl187-GCST90094704	rs206272	3	162627265	A	G	0.303	0.043169	0.007335	4e-09	159527	Biscuits liking || id:ebi-fl187-GCST90094704	TRUE	reported	MedicineITLab
ebi-fl187-GCST90094704	rs182715514	7	113912028	C	A	0.2261	-0.045163	0.008117	2.66e-08	159527	Biscuits liking || id:ebi-fl187-GCST90094704	TRUE	reported	MedicineITLab
ebi-fl187-GCST90094704	rs116858531	8	143299378	A	G	0.296	-0.050041	0.007939	2.95e-10	159527	Biscuits liking || id:ebi-fl187-GCST90094704	TRUE	reported	MedicineITLab
ebi-fl187-GCST90094704	rs1520919	8	64696606	A	G	0.3015	0.057857	0.00735	3.56e-15	159527	Biscuits liking || id:ebi-fl187-GCST90094704	TRUE	reported	MedicineITLab
ebi-fl187-GCST90094704	rs504675	2	45154689	T	C	0.3508	-0.040357	0.007067	1.16e-08	159527	Biscuits liking || id:ebi-fl187-GCST90094704	TRUE	reported	MedicineITLab
ebi-fl187-GCST90094704	rs16896322	6	43150520	G	A	0.1094	0.059446	0.010826	4.02e-08	159527	Biscuits liking || id:ebi-fl187-GCST90094704	TRUE	reported	MedicineITLab
ebi-fl187-GCST90094704	rs3122703	9	15608986	T	A	0.4611	0.044819	0.006862	6.56e-11	159527	Biscuits liking || id:ebi-fl187-GCST90094704	TRUE	reported	MedicineITLab
ebi-fl187-GCST90094704	rs838133	19	49259529	G	A	0.5493	-0.071645	0.006966	8.71e-25	159527	Biscuits liking || id:ebi-fl187-GCST90094704	TRUE	reported	MedicineITLab
ebi-fl187-GCST90094704	rs556881732	16	28362881	A	G	0.2895	0.047324	0.007978	3.02e-09	159527	Biscuits liking || id:ebi-fl187-GCST90094704	TRUE	reported	MedicineITLab
ebi-fl187-GCST90094705	rs1229984	4	100239319	C	T	0.9745	0.168892	0.028932	5.33e-09	155103	Bitter ale liking || id:ebi-fl187-GCST90094705	TRUE	reported	MedicineITLab
ebi-fl187-GCST90094705	rs2163971	3	85428726	C	T	0.5525	-0.06151	0.009289	3.59e-11	155103	Bitter ale liking || id:ebi-fl187-GCST90094705	TRUE	reported	MedicineITLab
ebi-fl187-GCST90094705	rs112065280	5	9633586	C	T	0.17	-0.09575	0.012222	4.82e-15	155103	Bitter ale liking || id:ebi-fl187-GCST90094705	TRUE	reported	MedicineITLab
ebi-fl187-GCST90094705	rs9611875	22	43153807	G	A	0.0394	-0.187092	0.023679	2.83e-15	155103	Bitter ale liking || id:ebi-fl187-GCST90094705	TRUE	reported	MedicineITLab
ebi-fl187-GCST90094707	rs3130048	6	31613739	C	T	0.2802	-0.076441	0.011915	1.43e-10	156251	Black olive liking || id:ebi-fl187-GCST90094707	TRUE	reported	MedicineITLab
ebi-fl187-GCST90094707	rs12665383	6	140561696	T	C	0.3526	0.066443	0.011186	2.88e-09	156251	Black olive liking || id:ebi-fl187-GCST90094707	TRUE	reported	MedicineITLab
ebi-fl187-GCST90094707	rs62263063	3	115182229	G	A	0.533	0.059753	0.010739	2.66e-08	156251	Black olive liking || id:ebi-fl187-GCST90094707	TRUE	reported	MedicineITLab
ebi-fl187-GCST90094707	rs3124402	13	55975115	G	A	0.7328	-0.100513	0.012115	1.12e-16	156251	Black olive liking || id:ebi-fl187-GCST90094707	TRUE	reported	MedicineITLab
ebi-fl187-GCST90094707	rs11861627	16	12793139	C	A	0.1806	-0.093778	0.014303	5.56e-11	156251	Black olive liking || id:ebi-fl187-GCST90094707	TRUE	reported	MedicineITLab
ebi-fl187-GCST90094707	rs74696461	2	45121375	A	G	0.1088	0.143684	0.017604	3.38e-16	156251	Black olive liking || id:ebi-fl187-GCST90094707	TRUE	reported	MedicineITLab
ebi-fl187-GCST90094707	rs12716979	16	31011821	G	T	0.3768	0.068654	0.011138	7.14e-10	156251	Black olive liking || id:ebi-fl187-GCST90094707	TRUE	reported	MedicineITLab
ebi-fl187-GCST90094707	rs2532387	17	44313522	T	G	0.2168	-0.105387	0.013058	7.15e-16	156251	Black olive liking || id:ebi-fl187-GCST90094707	TRUE	reported	MedicineITLab
ebi-fl187-GCST90094707	rs9590856	13	45367505	T	C	0.4848	-0.06074	0.010749	1.62e-08	156251	Black olive liking || id:ebi-fl187-GCST90094707	TRUE	reported	MedicineITLab
ebi-fl187-GCST90094707	rs11859365	16	83683945	C	A	0.2535	0.071639	0.012315	6.02e-09	156251	Black olive liking || id:ebi-fl187-GCST90094707	TRUE	reported	MedicineITLab
ebi-fl187-GCST90094707	rs303754	18	21076764	T	G	0.5293	-0.067883	0.010824	3.61e-10	156251	Black olive liking || id:ebi-fl187-GCST90094707	TRUE	reported	MedicineITLab
ebi-fl187-GCST90094707	rs61949928	13	64949973	A	C	0.0634	0.122997	0.022167	2.9e-08	156251	Black olive liking || id:ebi-fl187-GCST90094707	TRUE	reported	MedicineITLab
ebi-fl187-GCST90094707	rs7709884	5	153054326	A	G	0.1768	0.081297	0.014204	1.06e-08	156251	Black olive liking || id:ebi-fl187-GCST90094707	TRUE	reported	MedicineITLab
ebi-fl187-GCST90094707	rs2119437	4	65798200	C	T	0.5595	-0.06575	0.010818	1.25e-09	156251	Black olive liking || id:ebi-fl187-GCST90094707	TRUE	reported	MedicineITLab
ebi-fl187-GCST90094707	rs59309762	8	64669495	T	C	0.3283	-0.069466	0.011426	1.24e-09	156251	Black olive liking || id:ebi-fl187-GCST90094707	TRUE	reported	MedicineITLab
ebi-fl187-GCST90094707	rs2183271	10	21957229	C	T	0.3601	-0.063939	0.01118	1.09e-08	156251	Black olive liking || id:ebi-fl187-GCST90094707	TRUE	reported	MedicineITLab
ebi-fl187-GCST90094707	rs307587	3	12110121	A	T	0.7464	0.068991	0.012339	2.28e-08	156251	Black olive liking || id:ebi-fl187-GCST90094707	TRUE	reported	MedicineITLab
ebi-fl187-GCST90094707	rs10742213	11	29083746	T	G	0.2887	0.073044	0.011904	8.51e-10	156251	Black olive liking || id:ebi-fl187-GCST90094707	TRUE	reported	MedicineITLab
ebi-fl187-GCST90094707	rs1545717	17	2295405	T	C	0.3549	-0.067048	0.011206	2.22e-09	156251	Black olive liking || id:ebi-fl187-GCST90094707	TRUE	reported	MedicineITLab
ebi-fl187-GCST90094707	rs1364351	16	61037218	A	G	0.2448	-0.070484	0.012511	1.79e-08	156251	Black olive liking || id:ebi-fl187-GCST90094707	TRUE	reported	MedicineITLab
ebi-fl187-GCST90094707	rs35207189	13	58416695	G	T	0.3839	-0.069718	0.012164	1e-08	156251	Black olive liking || id:ebi-fl187-GCST90094707	TRUE	reported	MedicineITLab
ebi-fl187-GCST90094707	rs12773105	10	118025315	T	C	0.5018	0.062019	0.01074	7.76e-09	156251	Black olive liking || id:ebi-fl187-GCST90094707	TRUE	reported	MedicineITLab
ebi-fl187-GCST90094708	rs7619139	3	25110415	A	T	0.5889	0.040325	0.007159	1.8e-08	158772	Black pepper liking || id:ebi-fl187-GCST90094708	TRUE	reported	MedicineITLab
ebi-fl187-GCST90094708	rs6747171	2	145819888	G	A	0.3108	0.042205	0.00758	2.6e-08	158772	Black pepper liking || id:ebi-fl187-GCST90094708	TRUE	reported	MedicineITLab
ebi-fl187-GCST90094708	rs7568987	2	45154229	G	A	0.3061	0.046687	0.007643	1.02e-09	158772	Black pepper liking || id:ebi-fl187-GCST90094708	TRUE	reported	MedicineITLab
ebi-fl187-GCST90094708	rs10246665	7	133370755	T	C	0.5648	0.044089	0.00709	5.06e-10	158772	Black pepper liking || id:ebi-fl187-GCST90094708	TRUE	reported	MedicineITLab
ebi-fl187-GCST90094708	rs6978919	7	69735671	C	T	0.2001	-0.048277	0.008761	3.6e-08	158772	Black pepper liking || id:ebi-fl187-GCST90094708	TRUE	reported	MedicineITLab
ebi-fl187-GCST90094708	rs224536	17	3487180	G	A	0.3504	0.065172	0.007333	6.47e-19	158772	Black pepper liking || id:ebi-fl187-GCST90094708	TRUE	reported	MedicineITLab
ebi-fl187-GCST90094708	rs13056300	22	41408754	C	T	0.2732	-0.049482	0.007926	4.33e-10	158772	Black pepper liking || id:ebi-fl187-GCST90094708	TRUE	reported	MedicineITLab
ebi-fl187-GCST90094708	rs6066836	20	47356483	G	A	0.4475	0.041353	0.007094	5.59e-09	158772	Black pepper liking || id:ebi-fl187-GCST90094708	TRUE	reported	MedicineITLab
ebi-fl187-GCST90094709	rs3105065	13	55993394	G	A	0.7371	-0.105146	0.0119	1.03e-18	157457	Blue cheese liking || id:ebi-fl187-GCST90094709	TRUE	reported	MedicineITLab
ebi-fl187-GCST90094709	rs368033883	7	74331625	G	A	0.2196	-0.075072	0.013459	2.45e-08	157457	Blue cheese liking || id:ebi-fl187-GCST90094709	TRUE	reported	MedicineITLab
ebi-fl187-GCST90094709	rs1989097	18	1860310	G	A	0.1476	0.087824	0.014683	2.24e-09	157457	Blue cheese liking || id:ebi-fl187-GCST90094709	TRUE	reported	MedicineITLab
ebi-fl187-GCST90094709	rs56114278	4	152969869	T	A	0.2814	-0.068334	0.011555	3.38e-09	157457	Blue cheese liking || id:ebi-fl187-GCST90094709	TRUE	reported	MedicineITLab
ebi-fl187-GCST90094709	rs55872725	16	53809123	T	C	0.4049	0.086299	0.0106	3.99e-16	157457	Blue cheese liking || id:ebi-fl187-GCST90094709	TRUE	reported	MedicineITLab
ebi-fl187-GCST90094709	rs1482782	11	7941115	G	C	0.3957	0.067497	0.010618	2.08e-10	157457	Blue cheese liking || id:ebi-fl187-GCST90094709	TRUE	reported	MedicineITLab
ebi-fl187-GCST90094709	rs58125993	5	124966656	T	A	0.2868	0.065258	0.011966	4.96e-08	157457	Blue cheese liking || id:ebi-fl187-GCST90094709	TRUE	reported	MedicineITLab
ebi-fl187-GCST90094709	rs12413585	10	118016664	A	G	0.4775	0.057353	0.01043	3.85e-08	157457	Blue cheese liking || id:ebi-fl187-GCST90094709	TRUE	reported	MedicineITLab
ebi-fl187-GCST90094709	rs6576291	14	29827888	A	G	0.6337	0.059284	0.010781	3.84e-08	157457	Blue cheese liking || id:ebi-fl187-GCST90094709	TRUE	reported	MedicineITLab
ebi-fl187-GCST90094709	rs504675	2	45154689	T	C	0.351	0.096739	0.010902	7.31e-19	157457	Blue cheese liking || id:ebi-fl187-GCST90094709	TRUE	reported	MedicineITLab
ebi-fl187-GCST90094709	rs9923688	16	73628767	C	T	0.3585	0.060302	0.010937	3.53e-08	157457	Blue cheese liking || id:ebi-fl187-GCST90094709	TRUE	reported	MedicineITLab
ebi-fl187-GCST90094709	rs1392262	3	115142521	A	G	0.5269	-0.057073	0.010418	4.32e-08	157457	Blue cheese liking || id:ebi-fl187-GCST90094709	TRUE	reported	MedicineITLab
ebi-fl187-GCST90094709	rs687113	18	40947453	G	A	0.3426	-0.067469	0.010934	6.87e-10	157457	Blue cheese liking || id:ebi-fl187-GCST90094709	TRUE	reported	MedicineITLab
ebi-fl187-GCST90094709	rs10195287	2	160461478	T	C	0.4235	-0.060584	0.010537	9e-09	157457	Blue cheese liking || id:ebi-fl187-GCST90094709	TRUE	reported	MedicineITLab
ebi-fl187-GCST90094709	rs11861627	16	12793139	C	A	0.1805	-0.084959	0.013864	8.97e-10	157457	Blue cheese liking || id:ebi-fl187-GCST90094709	TRUE	reported	MedicineITLab
ebi-fl187-GCST90094709	rs1123321	16	83677410	G	C	0.2579	0.072562	0.011938	1.25e-09	157457	Blue cheese liking || id:ebi-fl187-GCST90094709	TRUE	reported	MedicineITLab
ebi-fl187-GCST90094711	rs76441829	4	136135472	T	C	0.1664	-0.064661	0.011258	9.32e-09	158921	Broad bean liking || id:ebi-fl187-GCST90094711	TRUE	reported	MedicineITLab
ebi-fl187-GCST90094711	rs4988235	2	136608646	A	G	0.7425	-0.057436	0.009488	1.44e-09	158921	Broad bean liking || id:ebi-fl187-GCST90094711	TRUE	reported	MedicineITLab
ebi-fl187-GCST90094711	rs10233107	7	122617043	T	C	0.3177	-0.106707	0.008888	3.67e-33	158921	Broad bean liking || id:ebi-fl187-GCST90094711	TRUE	reported	MedicineITLab
ebi-fl187-GCST90094711	rs9349956	6	14718260	C	A	0.1864	0.058059	0.010623	4.64e-08	158921	Broad bean liking || id:ebi-fl187-GCST90094711	TRUE	reported	MedicineITLab
ebi-fl187-GCST90094711	rs512445	9	128329179	C	T	0.5758	0.05029	0.00837	1.9e-09	158921	Broad bean liking || id:ebi-fl187-GCST90094711	TRUE	reported	MedicineITLab
ebi-fl187-GCST90094711	rs28664826	6	31456108	A	G	0.3898	-0.050764	0.009151	2.92e-08	158921	Broad bean liking || id:ebi-fl187-GCST90094711	TRUE	reported	MedicineITLab
ebi-fl187-GCST90094711	rs11861627	16	12793139	C	A	0.1806	-0.072364	0.011035	5.52e-11	158921	Broad bean liking || id:ebi-fl187-GCST90094711	TRUE	reported	MedicineITLab
ebi-fl187-GCST90094711	rs113248443	10	66102542	G	A	0.0489	0.109761	0.019871	3.35e-08	158921	Broad bean liking || id:ebi-fl187-GCST90094711	TRUE	reported	MedicineITLab
ebi-fl187-GCST90094711	rs199442	17	44820122	A	G	0.2365	-0.058673	0.00972	1.6e-09	158921	Broad bean liking || id:ebi-fl187-GCST90094711	TRUE	reported	MedicineITLab
ebi-fl187-GCST90094711	rs507711	19	49208564	T	C	0.5322	-0.055364	0.008296	2.53e-11	158921	Broad bean liking || id:ebi-fl187-GCST90094711	TRUE	reported	MedicineITLab
ebi-fl187-GCST90094711	rs9611875	22	43153807	G	A	0.0393	-0.217357	0.02131	2.11e-24	158921	Broad bean liking || id:ebi-fl187-GCST90094711	TRUE	reported	MedicineITLab
ebi-fl187-GCST90094711	rs9954833	18	40810376	T	C	0.3455	-0.050857	0.008699	5.06e-09	158921	Broad bean liking || id:ebi-fl187-GCST90094711	TRUE	reported	MedicineITLab
ebi-fl187-GCST90094712	rs1017679	15	51968419	T	C	0.7391	0.038152	0.006946	3.97e-08	159414	Broccoli liking || id:ebi-fl187-GCST90094712	TRUE	reported	MedicineITLab
ebi-fl187-GCST90094712	rs11749582	5	164700979	T	A	0.3053	-0.039951	0.00666	2e-09	159414	Broccoli liking || id:ebi-fl187-GCST90094712	TRUE	reported	MedicineITLab
ebi-fl187-GCST90094712	rs501964	2	45138941	T	C	0.344	-0.049187	0.006448	2.43e-14	159414	Broccoli liking || id:ebi-fl187-GCST90094712	TRUE	reported	MedicineITLab
ebi-fl187-GCST90094712	rs71516748	8	125542181	G	A	0.2225	-0.041457	0.007345	1.68e-08	159414	Broccoli liking || id:ebi-fl187-GCST90094712	TRUE	reported	MedicineITLab
ebi-fl187-GCST90094712	rs13384513	2	59618215	A	T	0.1841	0.043671	0.007946	3.91e-08	159414	Broccoli liking || id:ebi-fl187-GCST90094712	TRUE	reported	MedicineITLab
ebi-fl187-GCST90094714	rs2532395	17	44307193	T	C	0.2126	-0.098893	0.010091	1.2e-22	159493	Brussel sprout liking || id:ebi-fl187-GCST90094714	TRUE	reported	MedicineITLab
ebi-fl187-GCST90094714	rs13107325	4	103188709	T	C	0.0726	0.095518	0.015769	1.41e-09	159493	Brussel sprout liking || id:ebi-fl187-GCST90094714	TRUE	reported	MedicineITLab
ebi-fl187-GCST90094714	rs73193539	13	56140417	C	T	0.2515	0.084008	0.009575	1.8e-18	159493	Brussel sprout liking || id:ebi-fl187-GCST90094714	TRUE	reported	MedicineITLab
ebi-fl187-GCST90094714	rs2186709	11	112843616	G	A	0.6159	-0.050253	0.008403	2.25e-09	159493	Brussel sprout liking || id:ebi-fl187-GCST90094714	TRUE	reported	MedicineITLab
ebi-fl187-GCST90094714	rs13377865	12	107724173	C	G	0.1925	-0.057977	0.010493	3.31e-08	159493	Brussel sprout liking || id:ebi-fl187-GCST90094714	TRUE	reported	MedicineITLab
ebi-fl187-GCST90094715	rs814573	19	45424351	T	A	0.1806	-0.080178	0.011265	1.13e-12	158435	Burger liking || id:ebi-fl187-GCST90094715	TRUE	reported	MedicineITLab
ebi-fl187-GCST90094718	rs55872725	16	53809123	T	C	0.4053	0.057965	0.008149	1.17e-12	148949	Butternut squash liking || id:ebi-fl187-GCST90094718	TRUE	reported	MedicineITLab
ebi-fl187-GCST90094718	rs4617401	1	10636955	T	A	0.702	0.051388	0.008754	4.38e-09	148949	Butternut squash liking || id:ebi-fl187-GCST90094718	TRUE	reported	MedicineITLab
ebi-fl187-GCST90094718	rs11209909	1	72553122	T	A	0.4602	0.049225	0.008156	1.61e-09	148949	Butternut squash liking || id:ebi-fl187-GCST90094718	TRUE	reported	MedicineITLab
ebi-fl187-GCST90094718	rs2937339	13	55999578	C	T	0.7239	-0.074741	0.008949	6.88e-17	148949	Butternut squash liking || id:ebi-fl187-GCST90094718	TRUE	reported	MedicineITLab
ebi-fl187-GCST90094719	rs17391889	5	164635897	G	C	0.3786	-0.039272	0.006765	6.48e-09	159516	Cabbage liking || id:ebi-fl187-GCST90094719	TRUE	reported	MedicineITLab
ebi-fl187-GCST90094719	rs7619139	3	25110415	A	T	0.5889	0.044845	0.006683	1.97e-11	159516	Cabbage liking || id:ebi-fl187-GCST90094719	TRUE	reported	MedicineITLab
ebi-fl187-GCST90094719	rs2298527	11	112851961	C	G	0.5967	-0.036796	0.006689	3.8e-08	159516	Cabbage liking || id:ebi-fl187-GCST90094719	TRUE	reported	MedicineITLab
ebi-fl187-GCST90094719	rs73034263	11	133808038	G	C	0.2034	-0.048503	0.008167	2.9e-09	159516	Cabbage liking || id:ebi-fl187-GCST90094719	TRUE	reported	MedicineITLab
ebi-fl187-GCST90094719	rs13135092	4	103198082	G	A	0.0811	0.068568	0.012085	1.42e-08	159516	Cabbage liking || id:ebi-fl187-GCST90094719	TRUE	reported	MedicineITLab
ebi-fl187-GCST90094719	rs9569324	13	56154467	A	G	0.7037	-0.053618	0.007428	5.35e-13	159516	Cabbage liking || id:ebi-fl187-GCST90094719	TRUE	reported	MedicineITLab
ebi-fl187-GCST90094723	rs4346902	7	5513109	C	A	0.8748	-0.074779	0.013282	1.83e-08	159470	Cake icing liking || id:ebi-fl187-GCST90094723	TRUE	reported	MedicineITLab
ebi-fl187-GCST90094723	rs6442997	3	5851108	G	A	0.6415	0.050722	0.009249	4.18e-08	159470	Cake icing liking || id:ebi-fl187-GCST90094723	TRUE	reported	MedicineITLab
ebi-fl187-GCST90094723	rs11084735	19	33927000	G	A	0.3259	-0.054574	0.009413	6.77e-09	159470	Cake icing liking || id:ebi-fl187-GCST90094723	TRUE	reported	MedicineITLab
ebi-fl187-GCST90094723	rs27721	5	87997279	G	A	0.7416	-0.057077	0.010107	1.65e-08	159470	Cake icing liking || id:ebi-fl187-GCST90094723	TRUE	reported	MedicineITLab
ebi-fl187-GCST90094723	rs1217104	8	64625693	A	G	0.7337	-0.060956	0.009931	8.41e-10	159470	Cake icing liking || id:ebi-fl187-GCST90094723	TRUE	reported	MedicineITLab
ebi-fl187-GCST90094723	rs2470578	3	17330092	A	G	0.4899	0.057456	0.008828	7.66e-11	159470	Cake icing liking || id:ebi-fl187-GCST90094723	TRUE	reported	MedicineITLab
ebi-fl187-GCST90094723	rs12546198	8	9231661	G	A	0.0999	-0.080959	0.014694	3.61e-08	159470	Cake icing liking || id:ebi-fl187-GCST90094723	TRUE	reported	MedicineITLab
ebi-fl187-GCST90094723	rs10810499	9	15951267	C	T	0.3675	0.068137	0.009212	1.43e-13	159470	Cake icing liking || id:ebi-fl187-GCST90094723	TRUE	reported	MedicineITLab
ebi-fl187-GCST90094723	rs72622646	2	75087316	T	C	0.1846	-0.070935	0.011439	5.66e-10	159470	Cake icing liking || id:ebi-fl187-GCST90094723	TRUE	reported	MedicineITLab
ebi-fl187-GCST90094723	rs1698114	19	49259854	G	A	0.4841	-0.10141	0.009407	4.55e-27	159470	Cake icing liking || id:ebi-fl187-GCST90094723	TRUE	reported	MedicineITLab
ebi-fl187-GCST90094723	rs528199	1	110046195	C	A	0.5375	0.049305	0.00887	2.74e-08	159470	Cake icing liking || id:ebi-fl187-GCST90094723	TRUE	reported	MedicineITLab
ebi-fl187-GCST90094723	rs55683801	6	54675563	C	T	0.5293	-0.051219	0.008956	1.09e-08	159470	Cake icing liking || id:ebi-fl187-GCST90094723	TRUE	reported	MedicineITLab
ebi-fl187-GCST90094723	rs10216533	8	143763690	A	G	0.4418	0.056365	0.008821	1.69e-10	159470	Cake icing liking || id:ebi-fl187-GCST90094723	TRUE	reported	MedicineITLab
ebi-fl187-GCST90094721	rs10877962	12	63520912	T	C	0.4166	-0.039758	0.006964	1.16e-08	159518	Cake liking || id:ebi-fl187-GCST90094721	TRUE	reported	MedicineITLab
ebi-fl187-GCST90094721	rs35741362	6	27007687	C	T	0.1407	0.05993	0.009821	1.06e-09	159518	Cake liking || id:ebi-fl187-GCST90094721	TRUE	reported	MedicineITLab
ebi-fl187-GCST90094721	rs4473093	14	46596934	T	G	0.2444	0.044376	0.007961	2.5e-08	159518	Cake liking || id:ebi-fl187-GCST90094721	TRUE	reported	MedicineITLab
ebi-fl187-GCST90094721	rs535066	4	46240287	T	G	0.566	-0.040179	0.006919	6.41e-09	159518	Cake liking || id:ebi-fl187-GCST90094721	TRUE	reported	MedicineITLab
ebi-fl187-GCST90094721	rs838133	19	49259529	G	A	0.5493	-0.083872	0.007074	2.22e-32	159518	Cake liking || id:ebi-fl187-GCST90094721	TRUE	reported	MedicineITLab
ebi-fl187-GCST90094721	rs7429279	3	25118637	C	A	0.5896	-0.046023	0.006979	4.32e-11	159518	Cake liking || id:ebi-fl187-GCST90094721	TRUE	reported	MedicineITLab
ebi-fl187-GCST90094721	rs1927696	9	15929374	G	A	0.4582	-0.038116	0.006864	2.83e-08	159518	Cake liking || id:ebi-fl187-GCST90094721	TRUE	reported	MedicineITLab
ebi-fl187-GCST90094721	rs12539316	7	72977898	G	A	0.2809	0.044755	0.00761	4.11e-09	159518	Cake liking || id:ebi-fl187-GCST90094721	TRUE	reported	MedicineITLab
ebi-fl187-GCST90094721	rs1520919	8	64696606	A	G	0.3015	0.052326	0.007464	2.42e-12	159518	Cake liking || id:ebi-fl187-GCST90094721	TRUE	reported	MedicineITLab
ebi-fl187-GCST90094721	rs504675	2	45154689	T	C	0.3507	-0.053847	0.007177	6.37e-14	159518	Cake liking || id:ebi-fl187-GCST90094721	TRUE	reported	MedicineITLab
ebi-fl187-GCST90094721	rs9955276	18	1839339	T	C	0.1443	-0.060669	0.009782	5.62e-10	159518	Cake liking || id:ebi-fl187-GCST90094721	TRUE	reported	MedicineITLab
ebi-fl187-GCST90094721	rs206269	3	162627588	A	G	0.3029	0.04757	0.007449	1.74e-10	159518	Cake liking || id:ebi-fl187-GCST90094721	TRUE	reported	MedicineITLab
ebi-fl187-GCST90094721	rs2933170	11	29135383	G	A	0.2708	-0.045619	0.007735	3.71e-09	159518	Cake liking || id:ebi-fl187-GCST90094721	TRUE	reported	MedicineITLab
ebi-fl187-GCST90094724	rs3105049	13	55941509	T	C	0.7279	-0.077736	0.010749	4.83e-13	140886	Capers liking || id:ebi-fl187-GCST90094724	TRUE	reported	MedicineITLab
ebi-fl187-GCST90094724	rs3132685	6	29945949	A	G	0.1353	-0.117998	0.014175	8.71e-17	140886	Capers liking || id:ebi-fl187-GCST90094724	TRUE	reported	MedicineITLab
ebi-fl187-GCST90094724	rs28385406	3	87795594	A	C	0.2325	-0.062325	0.011263	3.16e-08	140886	Capers liking || id:ebi-fl187-GCST90094724	TRUE	reported	MedicineITLab
ebi-fl187-GCST90094724	rs7998448	13	108146199	C	T	0.7674	0.064329	0.011334	1.4e-08	140886	Capers liking || id:ebi-fl187-GCST90094724	TRUE	reported	MedicineITLab
ebi-fl187-GCST90094724	rs3134798	6	32184705	A	G	0.7189	-0.061521	0.010586	6.23e-09	140886	Capers liking || id:ebi-fl187-GCST90094724	TRUE	reported	MedicineITLab
ebi-fl187-GCST90094724	rs504675	2	45154689	T	C	0.3515	0.100596	0.009992	8.13e-24	140886	Capers liking || id:ebi-fl187-GCST90094724	TRUE	reported	MedicineITLab
ebi-fl187-GCST90094724	rs62244860	3	71547590	G	A	0.4362	0.054478	0.009612	1.46e-08	140886	Capers liking || id:ebi-fl187-GCST90094724	TRUE	reported	MedicineITLab
ebi-fl187-GCST90094724	rs4560534	5	105895363	A	G	0.5346	0.057324	0.010006	1.02e-08	140886	Capers liking || id:ebi-fl187-GCST90094724	TRUE	reported	MedicineITLab
ebi-fl187-GCST90094724	rs9527736	13	58536148	A	G	0.7046	0.057757	0.010477	3.55e-08	140886	Capers liking || id:ebi-fl187-GCST90094724	TRUE	reported	MedicineITLab
ebi-fl187-GCST90094724	rs12773105	10	118025315	T	C	0.5014	0.057523	0.009544	1.7e-09	140886	Capers liking || id:ebi-fl187-GCST90094724	TRUE	reported	MedicineITLab
ebi-fl187-GCST90094724	rs4678791	3	35713837	G	A	0.5638	-0.052839	0.009595	3.68e-08	140886	Capers liking || id:ebi-fl187-GCST90094724	TRUE	reported	MedicineITLab
ebi-fl187-GCST90094724	rs10274474	7	69897059	A	T	0.3902	-0.056277	0.009773	8.53e-09	140886	Capers liking || id:ebi-fl187-GCST90094724	TRUE	reported	MedicineITLab
ebi-fl187-GCST90094724	rs2732631	17	44289232	T	G	0.2259	-0.092701	0.01145	5.8e-16	140886	Capers liking || id:ebi-fl187-GCST90094724	TRUE	reported	MedicineITLab
ebi-fl187-GCST90094724	rs11859365	16	83683945	C	A	0.2537	0.068792	0.010957	3.45e-10	140886	Capers liking || id:ebi-fl187-GCST90094724	TRUE	reported	MedicineITLab
ebi-fl187-GCST90094727	rs1170216	3	86379896	G	A	0.9022	-0.061967	0.010393	2.5e-09	159496	Cauliflower liking || id:ebi-fl187-GCST90094727	TRUE	reported	MedicineITLab
ebi-fl187-GCST90094727	rs4310746	13	56012679	G	A	0.7242	-0.047482	0.006871	4.89e-12	159496	Cauliflower liking || id:ebi-fl187-GCST90094727	TRUE	reported	MedicineITLab
ebi-fl187-GCST90094727	rs13135092	4	103198082	G	A	0.0811	0.064725	0.011309	1.06e-08	159496	Cauliflower liking || id:ebi-fl187-GCST90094727	TRUE	reported	MedicineITLab
ebi-fl187-GCST90094727	rs6808550	3	25107866	G	A	0.5726	0.034196	0.006222	3.9e-08	159496	Cauliflower liking || id:ebi-fl187-GCST90094727	TRUE	reported	MedicineITLab
ebi-fl187-GCST90094728	rs4917761	10	98967236	T	C	0.6503	0.047102	0.00807	5.37e-09	155024	Cereal bar liking || id:ebi-fl187-GCST90094728	TRUE	reported	MedicineITLab
ebi-fl187-GCST90094728	rs2185663	9	15782760	T	A	0.496	-0.050598	0.007685	4.62e-11	155024	Cereal bar liking || id:ebi-fl187-GCST90094728	TRUE	reported	MedicineITLab
ebi-fl187-GCST90094730	rs10786872	10	107327039	T	C	0.5757	-0.044797	0.007896	1.42e-08	159246	Cheesecake liking || id:ebi-fl187-GCST90094730	TRUE	reported	MedicineITLab
ebi-fl187-GCST90094730	rs10462466	5	87281774	T	C	0.738	0.054643	0.008895	8.17e-10	159246	Cheesecake liking || id:ebi-fl187-GCST90094730	TRUE	reported	MedicineITLab
ebi-fl187-GCST90094730	rs9300002	11	29129168	C	T	0.4201	-0.044555	0.007936	1.99e-08	159246	Cheesecake liking || id:ebi-fl187-GCST90094730	TRUE	reported	MedicineITLab
ebi-fl187-GCST90094730	rs174594	11	61619829	A	C	0.6253	0.047612	0.008065	3.58e-09	159246	Cheesecake liking || id:ebi-fl187-GCST90094730	TRUE	reported	MedicineITLab
ebi-fl187-GCST90094730	rs758106	17	69181003	C	T	0.5875	-0.044469	0.0079	1.84e-08	159246	Cheesecake liking || id:ebi-fl187-GCST90094730	TRUE	reported	MedicineITLab
ebi-fl187-GCST90094730	rs34783010	19	46180414	T	G	0.1942	-0.080224	0.009833	3.46e-16	159246	Cheesecake liking || id:ebi-fl187-GCST90094730	TRUE	reported	MedicineITLab
ebi-fl187-GCST90094730	rs3088215	16	28853996	C	A	0.3968	0.053931	0.007969	1.34e-11	159246	Cheesecake liking || id:ebi-fl187-GCST90094730	TRUE	reported	MedicineITLab
ebi-fl187-GCST90094731	rs1243179	10	21912579	G	A	0.3083	-0.038789	0.006905	1.96e-08	159373	Cherry liking || id:ebi-fl187-GCST90094731	TRUE	reported	MedicineITLab
ebi-fl187-GCST90094731	rs4720886	7	1688329	T	C	0.3291	-0.038493	0.006784	1.41e-08	159373	Cherry liking || id:ebi-fl187-GCST90094731	TRUE	reported	MedicineITLab
ebi-fl187-GCST90094731	rs4929925	11	8655187	A	C	0.6551	-0.040185	0.006695	1.97e-09	159373	Cherry liking || id:ebi-fl187-GCST90094731	TRUE	reported	MedicineITLab
ebi-fl187-GCST90094731	rs7789218	7	143697355	C	T	0.3723	0.076919	0.006582	1.67e-31	159373	Cherry liking || id:ebi-fl187-GCST90094731	TRUE	reported	MedicineITLab
ebi-fl187-GCST90094731	rs862227	16	73602926	G	A	0.4576	-0.046535	0.006384	3.16e-13	159373	Cherry liking || id:ebi-fl187-GCST90094731	TRUE	reported	MedicineITLab
ebi-fl187-GCST90094731	rs35260863	14	22043949	C	T	0.1015	-0.064826	0.01061	1e-09	159373	Cherry liking || id:ebi-fl187-GCST90094731	TRUE	reported	MedicineITLab
ebi-fl187-GCST90094732	rs429358	19	45411941	C	T	0.1486	-0.053996	0.009848	4.2e-08	158559	Chicken liking || id:ebi-fl187-GCST90094732	TRUE	reported	MedicineITLab
ebi-fl187-GCST90094732	rs303762	18	21082317	C	T	0.3426	0.056976	0.007382	1.23e-14	158559	Chicken liking || id:ebi-fl187-GCST90094732	TRUE	reported	MedicineITLab
ebi-fl187-GCST90094733	rs6882046	5	87968864	G	A	0.2676	0.058158	0.010225	1.32e-08	157484	Chilli pepper liking || id:ebi-fl187-GCST90094733	TRUE	reported	MedicineITLab
ebi-fl187-GCST90094733	rs528301	2	45154908	A	G	0.5522	0.073672	0.009003	2.85e-16	157484	Chilli pepper liking || id:ebi-fl187-GCST90094733	TRUE	reported	MedicineITLab
ebi-fl187-GCST90094733	rs13056300	22	41408754	C	T	0.2733	-0.071559	0.010117	1.54e-12	157484	Chilli pepper liking || id:ebi-fl187-GCST90094733	TRUE	reported	MedicineITLab
ebi-fl187-GCST90094733	rs1217097	8	64623330	G	A	0.7004	0.063462	0.009788	9.03e-11	157484	Chilli pepper liking || id:ebi-fl187-GCST90094733	TRUE	reported	MedicineITLab
ebi-fl187-GCST90094733	rs6799195	3	85665501	C	T	0.6459	-0.071678	0.009442	3.24e-14	157484	Chilli pepper liking || id:ebi-fl187-GCST90094733	TRUE	reported	MedicineITLab
ebi-fl187-GCST90094733	rs11197612	10	118024319	T	C	0.4031	0.05089	0.009156	2.76e-08	157484	Chilli pepper liking || id:ebi-fl187-GCST90094733	TRUE	reported	MedicineITLab
ebi-fl187-GCST90094733	rs437564	16	28818037	T	C	0.3752	-0.062702	0.00954	4.99e-11	157484	Chilli pepper liking || id:ebi-fl187-GCST90094733	TRUE	reported	MedicineITLab
ebi-fl187-GCST90094733	rs2469937	17	44336976	T	C	0.7949	0.063231	0.011463	3.49e-08	157484	Chilli pepper liking || id:ebi-fl187-GCST90094733	TRUE	reported	MedicineITLab
ebi-fl187-GCST90094733	rs1888369	14	20578997	C	T	0.4163	-0.051687	0.009117	1.45e-08	157484	Chilli pepper liking || id:ebi-fl187-GCST90094733	TRUE	reported	MedicineITLab
ebi-fl187-GCST90094733	rs10853628	18	50770638	C	T	0.3848	0.06041	0.009216	5.62e-11	157484	Chilli pepper liking || id:ebi-fl187-GCST90094733	TRUE	reported	MedicineITLab
ebi-fl187-GCST90094733	rs201000	6	27809159	T	C	0.2001	-0.066416	0.011206	3.12e-09	157484	Chilli pepper liking || id:ebi-fl187-GCST90094733	TRUE	reported	MedicineITLab
ebi-fl187-GCST90094733	rs12907646	15	85403496	A	G	0.2273	0.063997	0.010687	2.14e-09	157484	Chilli pepper liking || id:ebi-fl187-GCST90094733	TRUE	reported	MedicineITLab
ebi-fl187-GCST90094733	rs2851508	7	69082989	G	A	0.6492	0.06863	0.009376	2.52e-13	157484	Chilli pepper liking || id:ebi-fl187-GCST90094733	TRUE	reported	MedicineITLab
ebi-fl187-GCST90094733	rs224536	17	3487180	G	A	0.3504	0.08318	0.009362	6.62e-19	157484	Chilli pepper liking || id:ebi-fl187-GCST90094733	TRUE	reported	MedicineITLab
ebi-fl187-GCST90094734	rs3803020	12	39233771	G	A	0.5006	0.034951	0.00622	1.94e-08	159574	Chips liking || id:ebi-fl187-GCST90094734	TRUE	reported	MedicineITLab
ebi-fl187-GCST90094734	rs12682352	8	8646246	C	T	0.4741	-0.049402	0.006232	2.31e-15	159574	Chips liking || id:ebi-fl187-GCST90094734	TRUE	reported	MedicineITLab
ebi-fl187-GCST90094734	rs9972653	16	53814363	T	G	0.4003	-0.043412	0.00636	8.88e-12	159574	Chips liking || id:ebi-fl187-GCST90094734	TRUE	reported	MedicineITLab
ebi-fl187-GCST90094734	rs429358	19	45411941	C	T	0.1487	-0.077383	0.008764	1.1e-18	159574	Chips liking || id:ebi-fl187-GCST90094734	TRUE	reported	MedicineITLab
ebi-fl187-GCST90094736	rs2110529	2	59497127	C	T	0.4716	-0.038224	0.00661	7.4e-09	158795	Cod liking || id:ebi-fl187-GCST90094736	TRUE	reported	MedicineITLab
ebi-fl187-GCST90094738	rs10858948	12	90478651	A	G	0.4951	-0.092566	0.016977	4.99e-08	157453	Coffee difference liking || id:ebi-fl187-GCST90094738	TRUE	reported	MedicineITLab
ebi-fl187-GCST90094738	rs61914781	12	11024367	A	G	0.2556	-0.115863	0.019583	3.32e-09	157453	Coffee difference liking || id:ebi-fl187-GCST90094738	TRUE	reported	MedicineITLab
ebi-fl187-GCST90094738	rs2509096	11	95638497	G	A	0.4492	-0.095755	0.017452	4.12e-08	157453	Coffee difference liking || id:ebi-fl187-GCST90094738	TRUE	reported	MedicineITLab
ebi-fl187-GCST90094738	rs12935138	16	65115210	A	G	0.417	0.101959	0.017297	3.79e-09	157453	Coffee difference liking || id:ebi-fl187-GCST90094738	TRUE	reported	MedicineITLab
ebi-fl187-GCST90094738	rs17175602	18	57882717	C	T	0.2678	-0.112735	0.019262	4.87e-09	157453	Coffee difference liking || id:ebi-fl187-GCST90094738	TRUE	reported	MedicineITLab
ebi-fl187-GCST90094738	rs9972653	16	53814363	T	G	0.4005	-0.178232	0.017438	1.71e-24	157453	Coffee difference liking || id:ebi-fl187-GCST90094738	TRUE	reported	MedicineITLab
ebi-fl187-GCST90094739	rs2039722	6	98314912	G	A	0.4713	0.046467	0.008135	1.14e-08	159006	Coffee max liking || id:ebi-fl187-GCST90094739	TRUE	reported	MedicineITLab
ebi-fl187-GCST90094739	rs12149832	16	53842908	A	G	0.4142	0.054224	0.008241	4.76e-11	159006	Coffee max liking || id:ebi-fl187-GCST90094739	TRUE	reported	MedicineITLab
ebi-fl187-GCST90094739	rs1418462	1	96289021	T	A	0.6693	0.049161	0.008635	1.28e-08	159006	Coffee max liking || id:ebi-fl187-GCST90094739	TRUE	reported	MedicineITLab
ebi-fl187-GCST90094739	rs2472297	15	75027880	T	C	0.2635	0.105058	0.009179	2.72e-30	159006	Coffee max liking || id:ebi-fl187-GCST90094739	TRUE	reported	MedicineITLab
ebi-fl187-GCST90094739	rs6968865	7	17287269	T	A	0.6279	0.079938	0.008305	6.5e-22	159006	Coffee max liking || id:ebi-fl187-GCST90094739	TRUE	reported	MedicineITLab
ebi-fl187-GCST90094739	rs573979206	22	24712801	T	C	0.014	-0.300491	0.034597	3.89e-18	159006	Coffee max liking || id:ebi-fl187-GCST90094739	TRUE	reported	MedicineITLab
ebi-fl187-GCST90094740	rs9540734	13	66965411	A	G	0.4754	0.056597	0.009682	5.08e-09	158219	Coffee with sugar liking || id:ebi-fl187-GCST90094740	TRUE	reported	MedicineITLab
ebi-fl187-GCST90094740	rs61912249	12	11013304	T	A	0.2547	-0.06303	0.011128	1.49e-08	158219	Coffee with sugar liking || id:ebi-fl187-GCST90094740	TRUE	reported	MedicineITLab
ebi-fl187-GCST90094740	rs10125362	9	128490151	T	C	0.407	0.055853	0.009836	1.39e-08	158219	Coffee with sugar liking || id:ebi-fl187-GCST90094740	TRUE	reported	MedicineITLab
ebi-fl187-GCST90094740	rs62033406	16	53824226	G	A	0.4115	-0.070795	0.009821	5.73e-13	158219	Coffee with sugar liking || id:ebi-fl187-GCST90094740	TRUE	reported	MedicineITLab
ebi-fl187-GCST90094741	rs2472297	15	75027880	T	C	0.2636	0.102912	0.011632	9.25e-19	158240	Coffee without sugar liking || id:ebi-fl187-GCST90094741	TRUE	reported	MedicineITLab
ebi-fl187-GCST90094741	rs17175602	18	57882717	C	T	0.2679	0.068509	0.011607	3.61e-09	158240	Coffee without sugar liking || id:ebi-fl187-GCST90094741	TRUE	reported	MedicineITLab
ebi-fl187-GCST90094741	rs6968865	7	17287269	T	A	0.628	0.064621	0.010526	8.35e-10	158240	Coffee without sugar liking || id:ebi-fl187-GCST90094741	TRUE	reported	MedicineITLab
ebi-fl187-GCST90094741	rs57452279	22	24878110	C	T	0.0141	-0.311111	0.043645	1.04e-12	158240	Coffee without sugar liking || id:ebi-fl187-GCST90094741	TRUE	reported	MedicineITLab
ebi-fl187-GCST90094741	rs10845229	12	11035533	A	G	0.5864	-0.061823	0.010439	3.2e-09	158240	Coffee without sugar liking || id:ebi-fl187-GCST90094741	TRUE	reported	MedicineITLab
ebi-fl187-GCST90094741	rs62033400	16	53811788	G	A	0.3959	0.106949	0.010516	2.84e-24	158240	Coffee without sugar liking || id:ebi-fl187-GCST90094741	TRUE	reported	MedicineITLab
ebi-fl187-GCST90094744	rs10839924	11	7942207	G	A	0.3949	0.095946	0.008199	1.39e-31	154301	Coriander liking || id:ebi-fl187-GCST90094744	TRUE	reported	MedicineITLab
ebi-fl187-GCST90094744	rs200739311	3	85650323	C	T	0.6193	-0.052821	0.008506	5.35e-10	154301	Coriander liking || id:ebi-fl187-GCST90094744	TRUE	reported	MedicineITLab
ebi-fl187-GCST90094744	rs201200203	13	56155534	T	C	0.6827	-0.055517	0.009008	7.19e-10	154301	Coriander liking || id:ebi-fl187-GCST90094744	TRUE	reported	MedicineITLab
ebi-fl187-GCST90094744	rs10243750	7	133627654	A	T	0.2428	0.054989	0.009328	3.78e-09	154301	Coriander liking || id:ebi-fl187-GCST90094744	TRUE	reported	MedicineITLab
ebi-fl187-GCST90094745	rs6798507	3	71547039	A	G	0.6457	-0.046909	0.008235	1.26e-08	159353	Corn flake liking || id:ebi-fl187-GCST90094745	TRUE	reported	MedicineITLab
ebi-fl187-GCST90094745	rs1656604	15	47794252	C	T	0.4594	0.048682	0.007865	6.09e-10	159353	Corn flake liking || id:ebi-fl187-GCST90094745	TRUE	reported	MedicineITLab
ebi-fl187-GCST90094745	rs4780842	16	20137441	T	C	0.8923	0.075562	0.012709	2.79e-09	159353	Corn flake liking || id:ebi-fl187-GCST90094745	TRUE	reported	MedicineITLab
ebi-fl187-GCST90094745	rs9357004	6	26303319	C	T	0.4879	-0.050858	0.007827	8.25e-11	159353	Corn flake liking || id:ebi-fl187-GCST90094745	TRUE	reported	MedicineITLab
ebi-fl187-GCST90094745	rs9815930	3	49931343	T	A	0.5145	0.058983	0.00794	1.13e-13	159353	Corn flake liking || id:ebi-fl187-GCST90094745	TRUE	reported	MedicineITLab
ebi-fl187-GCST90094745	rs11222562	11	99926643	C	T	0.2337	-0.057266	0.00926	6.3e-10	159353	Corn flake liking || id:ebi-fl187-GCST90094745	TRUE	reported	MedicineITLab
ebi-fl187-GCST90094745	rs157592	19	45424514	C	A	0.1797	-0.065718	0.010514	4.13e-10	159353	Corn flake liking || id:ebi-fl187-GCST90094745	TRUE	reported	MedicineITLab
ebi-fl187-GCST90094746	rs9367336	6	48890685	A	G	0.1314	0.070561	0.011951	3.57e-09	159441	Cream liking || id:ebi-fl187-GCST90094746	TRUE	reported	MedicineITLab
ebi-fl187-GCST90094746	rs283917	3	17328509	G	A	0.4544	0.053981	0.008107	2.81e-11	159441	Cream liking || id:ebi-fl187-GCST90094746	TRUE	reported	MedicineITLab
ebi-fl187-GCST90094746	rs814573	19	45424351	T	A	0.1806	-0.066298	0.010794	8.21e-10	159441	Cream liking || id:ebi-fl187-GCST90094746	TRUE	reported	MedicineITLab
ebi-fl187-GCST90094746	rs585143	2	166301142	C	T	0.9113	0.080615	0.014187	1.36e-08	159441	Cream liking || id:ebi-fl187-GCST90094746	TRUE	reported	MedicineITLab
ebi-fl187-GCST90094746	rs419055	15	47676519	T	A	0.3128	-0.048396	0.008697	2.65e-08	159441	Cream liking || id:ebi-fl187-GCST90094746	TRUE	reported	MedicineITLab
ebi-fl187-GCST90094747	rs4916723	5	87854395	C	A	0.4222	-0.052836	0.007179	1.88e-13	159554	Crisps liking || id:ebi-fl187-GCST90094747	TRUE	reported	MedicineITLab
ebi-fl187-GCST90094747	rs157592	19	45424514	C	A	0.1796	-0.06641	0.009385	1.5e-12	159554	Crisps liking || id:ebi-fl187-GCST90094747	TRUE	reported	MedicineITLab
ebi-fl187-GCST90094747	rs4477967	2	42013098	C	T	0.3203	-0.04254	0.007515	1.52e-08	159554	Crisps liking || id:ebi-fl187-GCST90094747	TRUE	reported	MedicineITLab
ebi-fl187-GCST90094747	rs10230959	7	12079078	G	A	0.4775	-0.040425	0.007082	1.17e-08	159554	Crisps liking || id:ebi-fl187-GCST90094747	TRUE	reported	MedicineITLab
ebi-fl187-GCST90094747	rs6808586	3	85168434	T	C	0.5348	0.041995	0.007011	2.13e-09	159554	Crisps liking || id:ebi-fl187-GCST90094747	TRUE	reported	MedicineITLab
ebi-fl187-GCST90094747	rs12533469	7	96649522	A	C	0.3304	0.041551	0.007487	2.88e-08	159554	Crisps liking || id:ebi-fl187-GCST90094747	TRUE	reported	MedicineITLab
ebi-fl187-GCST90094747	rs12682352	8	8646246	C	T	0.4741	-0.056556	0.007023	8.26e-16	159554	Crisps liking || id:ebi-fl187-GCST90094747	TRUE	reported	MedicineITLab
ebi-fl187-GCST90094747	rs72805612	16	53834608	A	G	0.4143	-0.048256	0.007122	1.28e-11	159554	Crisps liking || id:ebi-fl187-GCST90094747	TRUE	reported	MedicineITLab
ebi-fl187-GCST90094747	rs28712821	4	39413780	A	G	0.6025	0.074837	0.007218	3.68e-25	159554	Crisps liking || id:ebi-fl187-GCST90094747	TRUE	reported	MedicineITLab
ebi-fl187-GCST90094747	rs35624276	7	114040103	A	G	0.4877	0.042904	0.007052	1.2e-09	159554	Crisps liking || id:ebi-fl187-GCST90094747	TRUE	reported	MedicineITLab
ebi-fl187-GCST90094748	rs62033406	16	53824226	G	A	0.4114	0.042484	0.007714	3.67e-08	158623	Croissant liking || id:ebi-fl187-GCST90094748	TRUE	reported	MedicineITLab
ebi-fl187-GCST90094748	rs4580876	6	98322872	A	G	0.481	0.044162	0.007603	6.35e-09	158623	Croissant liking || id:ebi-fl187-GCST90094748	TRUE	reported	MedicineITLab
ebi-fl187-GCST90094749	rs114718239	1	84431292	G	T	0.0247	0.136152	0.024825	4.17e-08	159501	Cucumber liking || id:ebi-fl187-GCST90094749	TRUE	reported	MedicineITLab
ebi-fl187-GCST90094749	rs1685155	15	79866177	A	G	0.3996	-0.043861	0.007765	1.64e-08	159501	Cucumber liking || id:ebi-fl187-GCST90094749	TRUE	reported	MedicineITLab
ebi-fl187-GCST90094749	rs62090520	18	40719762	A	C	0.3715	-0.04453	0.007854	1.45e-08	159501	Cucumber liking || id:ebi-fl187-GCST90094749	TRUE	reported	MedicineITLab
ebi-fl187-GCST90094750	rs41849	7	69016568	C	T	0.3381	-0.046189	0.008334	3.01e-08	159259	Curry liking || id:ebi-fl187-GCST90094750	TRUE	reported	MedicineITLab
ebi-fl187-GCST90094750	rs6799195	3	85665501	C	T	0.646	-0.062428	0.008326	6.58e-14	159259	Curry liking || id:ebi-fl187-GCST90094750	TRUE	reported	MedicineITLab
ebi-fl187-GCST90094750	rs561338523	8	26796068	G	C	0.0312	-0.127665	0.023001	2.87e-08	159259	Curry liking || id:ebi-fl187-GCST90094750	TRUE	reported	MedicineITLab
ebi-fl187-GCST90094750	rs6882046	5	87968864	G	A	0.2674	0.05205	0.009018	7.9e-09	159259	Curry liking || id:ebi-fl187-GCST90094750	TRUE	reported	MedicineITLab
ebi-fl187-GCST90094750	rs4841029	8	8605632	A	G	0.4205	0.045752	0.00804	1.3e-08	159259	Curry liking || id:ebi-fl187-GCST90094750	TRUE	reported	MedicineITLab
ebi-fl187-GCST90094750	rs528301	2	45154908	A	G	0.5522	0.053331	0.007941	1.9e-11	159259	Curry liking || id:ebi-fl187-GCST90094750	TRUE	reported	MedicineITLab
ebi-fl187-GCST90094750	rs188015	6	27877446	A	T	0.1473	-0.06763	0.011162	1.4e-09	159259	Curry liking || id:ebi-fl187-GCST90094750	TRUE	reported	MedicineITLab
ebi-fl187-GCST90094752	rs7973242	12	11208505	G	A	0.2383	-0.059398	0.009677	8.41e-10	159469	Dark chocolate liking || id:ebi-fl187-GCST90094752	TRUE	reported	MedicineITLab
ebi-fl187-GCST90094752	rs2472297	15	75027880	T	C	0.2635	0.065493	0.009306	1.98e-12	159469	Dark chocolate liking || id:ebi-fl187-GCST90094752	TRUE	reported	MedicineITLab
ebi-fl187-GCST90094752	rs6568392	6	96861476	T	G	0.7812	0.056333	0.009947	1.49e-08	159469	Dark chocolate liking || id:ebi-fl187-GCST90094752	TRUE	reported	MedicineITLab
ebi-fl187-GCST90094752	rs1057868	7	75615006	T	C	0.2855	0.049976	0.009086	3.82e-08	159469	Dark chocolate liking || id:ebi-fl187-GCST90094752	TRUE	reported	MedicineITLab
ebi-fl187-GCST90094752	rs11762483	7	17122799	A	G	0.2374	0.05334	0.009675	3.54e-08	159469	Dark chocolate liking || id:ebi-fl187-GCST90094752	TRUE	reported	MedicineITLab
ebi-fl187-GCST90094752	rs11041662	11	7943153	A	T	0.3936	0.053926	0.008576	3.25e-10	159469	Dark chocolate liking || id:ebi-fl187-GCST90094752	TRUE	reported	MedicineITLab
ebi-fl187-GCST90094752	rs4653728	1	226537388	T	C	0.1494	-0.154593	0.011618	2.49e-40	159469	Dark chocolate liking || id:ebi-fl187-GCST90094752	TRUE	reported	MedicineITLab
ebi-fl187-GCST90094752	rs6934962	6	116322349	T	C	0.4025	0.045759	0.008376	4.7e-08	159469	Dark chocolate liking || id:ebi-fl187-GCST90094752	TRUE	reported	MedicineITLab
ebi-fl187-GCST90094752	rs2106727	7	17287998	G	A	0.634	0.073816	0.008535	5.38e-18	159469	Dark chocolate liking || id:ebi-fl187-GCST90094752	TRUE	reported	MedicineITLab
ebi-fl187-GCST90094752	rs7791842	7	143738107	G	C	0.3766	-0.067351	0.008532	2.99e-15	159469	Dark chocolate liking || id:ebi-fl187-GCST90094752	TRUE	reported	MedicineITLab
ebi-fl187-GCST90094752	rs6130096	20	35543207	T	C	0.3136	-0.14663	0.00885	3.14e-61	159469	Dark chocolate liking || id:ebi-fl187-GCST90094752	TRUE	reported	MedicineITLab
ebi-fl187-GCST90094752	rs9611875	22	43153807	G	A	0.0393	0.14806	0.021173	2.74e-12	159469	Dark chocolate liking || id:ebi-fl187-GCST90094752	TRUE	reported	MedicineITLab
ebi-fl187-GCST90094752	rs16982345	19	18500722	A	G	0.2503	0.082861	0.009481	2.42e-18	159469	Dark chocolate liking || id:ebi-fl187-GCST90094752	TRUE	reported	MedicineITLab
ebi-fl187-GCST90094752	rs5760425	22	24842452	G	T	0.6095	-0.098918	0.008404	6.08e-32	159469	Dark chocolate liking || id:ebi-fl187-GCST90094752	TRUE	reported	MedicineITLab
ebi-fl187-GCST90094752	rs56113850	19	41353107	C	T	0.5775	0.049927	0.00833	2.07e-09	159469	Dark chocolate liking || id:ebi-fl187-GCST90094752	TRUE	reported	MedicineITLab
ebi-fl187-GCST90094752	rs67241085	19	1680345	T	C	0.5728	-0.04557	0.008351	4.87e-08	159469	Dark chocolate liking || id:ebi-fl187-GCST90094752	TRUE	reported	MedicineITLab
ebi-fl187-GCST90094752	rs12325192	16	51488129	T	C	0.2013	-0.064715	0.010226	2.5e-10	159469	Dark chocolate liking || id:ebi-fl187-GCST90094752	TRUE	reported	MedicineITLab
ebi-fl187-GCST90094755	rs12969709	18	57859563	A	C	0.2683	0.061938	0.010282	1.73e-09	157017	Diet fizzy drinks liking || id:ebi-fl187-GCST90094755	TRUE	reported	MedicineITLab
ebi-fl187-GCST90094755	rs2925630	16	28619132	C	T	0.3897	0.054748	0.009525	9.1e-09	157017	Diet fizzy drinks liking || id:ebi-fl187-GCST90094755	TRUE	reported	MedicineITLab
ebi-fl187-GCST90094755	rs13107325	4	103188709	T	C	0.0726	0.118323	0.017556	1.62e-11	157017	Diet fizzy drinks liking || id:ebi-fl187-GCST90094755	TRUE	reported	MedicineITLab
ebi-fl187-GCST90094755	rs12419507	11	47669619	A	G	0.402	0.051493	0.00925	2.61e-08	157017	Diet fizzy drinks liking || id:ebi-fl187-GCST90094755	TRUE	reported	MedicineITLab
ebi-fl187-GCST90094756	rs12189679	6	98333409	A	G	0.4699	0.037153	0.006626	2.08e-08	159258	Dried fruit liking || id:ebi-fl187-GCST90094756	TRUE	reported	MedicineITLab
ebi-fl187-GCST90094756	rs55894341	14	20579465	A	G	0.413	-0.039647	0.006723	3.73e-09	159258	Dried fruit liking || id:ebi-fl187-GCST90094756	TRUE	reported	MedicineITLab
ebi-fl187-GCST90094756	rs7618456	3	18718809	G	C	0.7291	-0.04878	0.007433	5.36e-11	159258	Dried fruit liking || id:ebi-fl187-GCST90094756	TRUE	reported	MedicineITLab
ebi-fl187-GCST90094756	rs72898584	2	184077866	A	G	0.0441	0.090115	0.016316	3.35e-08	159258	Dried fruit liking || id:ebi-fl187-GCST90094756	TRUE	reported	MedicineITLab
ebi-fl187-GCST90094756	rs281316	15	47698041	A	G	0.6648	0.039527	0.007021	1.83e-08	159258	Dried fruit liking || id:ebi-fl187-GCST90094756	TRUE	reported	MedicineITLab
ebi-fl187-GCST90094757	rs12701951	7	42267714	A	G	0.3668	-0.032492	0.005935	4.4e-08	159447	Eggs liking || id:ebi-fl187-GCST90094757	TRUE	reported	MedicineITLab
ebi-fl187-GCST90094757	rs56094641	16	53806453	G	A	0.4054	0.035475	0.005829	1.18e-09	159447	Eggs liking || id:ebi-fl187-GCST90094757	TRUE	reported	MedicineITLab
ebi-fl187-GCST90094757	rs4420638	19	45422946	G	A	0.1837	-0.051359	0.007398	3.92e-12	159447	Eggs liking || id:ebi-fl187-GCST90094757	TRUE	reported	MedicineITLab
ebi-fl187-GCST90094757	rs7494770	14	59284087	C	T	0.8679	0.04707	0.00854	3.57e-08	159447	Eggs liking || id:ebi-fl187-GCST90094757	TRUE	reported	MedicineITLab
ebi-fl187-GCST90094757	rs838133	19	49259529	G	A	0.5493	0.042345	0.005909	7.85e-13	159447	Eggs liking || id:ebi-fl187-GCST90094757	TRUE	reported	MedicineITLab
ebi-fl187-GCST90094758	rs2511216	11	66321303	C	T	0.4258	-0.035718	0.006404	2.46e-08	157343	Extra virgin olive oil liking || id:ebi-fl187-GCST90094758	TRUE	reported	MedicineITLab
ebi-fl187-GCST90094758	rs9268251	6	32295878	A	G	0.2336	-0.041294	0.007439	2.87e-08	157343	Extra virgin olive oil liking || id:ebi-fl187-GCST90094758	TRUE	reported	MedicineITLab
ebi-fl187-GCST90094758	rs6973092	7	127660620	T	C	0.3697	0.039005	0.006536	2.43e-09	157343	Extra virgin olive oil liking || id:ebi-fl187-GCST90094758	TRUE	reported	MedicineITLab
ebi-fl187-GCST90094791	rs3105049	13	55941509	T	C	0.2715	-0.106694	0.010456	1.90065e-24	156639	F-acquired taste liking (derived food-liking factor) || id:ebi-fl187-GCST90094791	TRUE	reported	MedicineITLab
ebi-fl187-GCST90094791	rs786272	2	145670892	A	G	0.34	-0.056886	0.00981639	6.8319e-09	156639	F-acquired taste liking (derived food-liking factor) || id:ebi-fl187-GCST90094791	TRUE	reported	MedicineITLab
ebi-fl187-GCST90094791	rs1937522	13	68080817	G	A	0.4742	-0.0529924	0.00931263	1.26756e-08	156639	F-acquired taste liking (derived food-liking factor) || id:ebi-fl187-GCST90094791	TRUE	reported	MedicineITLab
ebi-fl187-GCST90094791	rs504675	2	45154689	T	C	0.3508	0.0685996	0.00974416	1.92136e-12	156639	F-acquired taste liking (derived food-liking factor) || id:ebi-fl187-GCST90094791	TRUE	reported	MedicineITLab
ebi-fl187-GCST90094791	rs4858697	3	25116582	G	A	0.418	0.0640309	0.00942787	1.10853e-11	156639	F-acquired taste liking (derived food-liking factor) || id:ebi-fl187-GCST90094791	TRUE	reported	MedicineITLab
ebi-fl187-GCST90094791	rs4684095	3	12047765	C	T	0.2845	0.0567871	0.0103066	3.59331e-08	156639	F-acquired taste liking (derived food-liking factor) || id:ebi-fl187-GCST90094791	TRUE	reported	MedicineITLab
ebi-fl187-GCST90094791	rs9817162	3	115148392	T	C	0.4333	0.0583084	0.0093841	5.18072e-10	156639	F-acquired taste liking (derived food-liking factor) || id:ebi-fl187-GCST90094791	TRUE	reported	MedicineITLab
ebi-fl187-GCST90094791	rs6791295	3	134161180	G	A	0.3648	0.0559233	0.00966008	7.07573e-09	156639	F-acquired taste liking (derived food-liking factor) || id:ebi-fl187-GCST90094791	TRUE	reported	MedicineITLab
ebi-fl187-GCST90094791	rs511450	1	88775156	A	G	0.2923	-0.060333	0.0102241	3.61158e-09	156639	F-acquired taste liking (derived food-liking factor) || id:ebi-fl187-GCST90094791	TRUE	reported	MedicineITLab
ebi-fl187-GCST90094791	rs13262595	8	143316970	G	A	0.4363	0.0559323	0.00937663	2.44519e-09	156639	F-acquired taste liking (derived food-liking factor) || id:ebi-fl187-GCST90094791	TRUE	reported	MedicineITLab
ebi-fl187-GCST90094791	rs10160758	11	66673079	C	T	0.268	-0.0617979	0.0104988	3.95239e-09	156639	F-acquired taste liking (derived food-liking factor) || id:ebi-fl187-GCST90094791	TRUE	reported	MedicineITLab
ebi-fl187-GCST90094791	rs10124367	9	128488659	T	C	0.3679	-0.0539714	0.00964285	2.18047e-08	156639	F-acquired taste liking (derived food-liking factor) || id:ebi-fl187-GCST90094791	TRUE	reported	MedicineITLab
ebi-fl187-GCST90094791	rs11012794	10	22105035	G	A	0.2932	0.0595064	0.0102149	5.69554e-09	156639	F-acquired taste liking (derived food-liking factor) || id:ebi-fl187-GCST90094791	TRUE	reported	MedicineITLab
ebi-fl187-GCST90094791	rs1123321	16	83677410	G	C	0.2579	0.0631998	0.0106293	2.75134e-09	156639	F-acquired taste liking (derived food-liking factor) || id:ebi-fl187-GCST90094791	TRUE	reported	MedicineITLab
ebi-fl187-GCST90094791	rs138799955	2	77319073	G	A	0.2748	0.064755	0.0104166	5.08298e-10	156639	F-acquired taste liking (derived food-liking factor) || id:ebi-fl187-GCST90094791	TRUE	reported	MedicineITLab
ebi-fl187-GCST90094791	rs10195287	2	160461478	T	C	0.4235	-0.0570719	0.00941103	1.32473e-09	156639	F-acquired taste liking (derived food-liking factor) || id:ebi-fl187-GCST90094791	TRUE	reported	MedicineITLab
ebi-fl187-GCST90094791	rs6841352	4	90781655	T	G	0.4615	-0.0546389	0.00932792	4.69681e-09	156639	F-acquired taste liking (derived food-liking factor) || id:ebi-fl187-GCST90094791	TRUE	reported	MedicineITLab
ebi-fl187-GCST90094791	rs838133	19	49259529	G	A	0.4506	0.0602695	0.00934595	1.12791e-10	156639	F-acquired taste liking (derived food-liking factor) || id:ebi-fl187-GCST90094791	TRUE	reported	MedicineITLab
ebi-fl187-GCST90094791	rs922234	5	153159954	G	C	0.3326	0.072201	0.00986982	2.56744e-13	156639	F-acquired taste liking (derived food-liking factor) || id:ebi-fl187-GCST90094791	TRUE	reported	MedicineITLab
ebi-fl187-GCST90094791	rs2236295	10	64564892	T	G	0.3992	0.0734181	0.00949518	1.05747e-14	156639	F-acquired taste liking (derived food-liking factor) || id:ebi-fl187-GCST90094791	TRUE	reported	MedicineITLab
ebi-fl187-GCST90094791	rs11638106	15	51969295	T	C	0.4434	0.052204	0.00936039	2.44541e-08	156639	F-acquired taste liking (derived food-liking factor) || id:ebi-fl187-GCST90094791	TRUE	reported	MedicineITLab
ebi-fl187-GCST90094791	rs55804009	18	1848629	A	C	0.1401	0.0835097	0.0133974	4.56766e-10	156639	F-acquired taste liking (derived food-liking factor) || id:ebi-fl187-GCST90094791	TRUE	reported	MedicineITLab
ebi-fl187-GCST90094791	rs7610856	3	71579022	A	C	0.4323	0.0621514	0.00938666	3.56188e-11	156639	F-acquired taste liking (derived food-liking factor) || id:ebi-fl187-GCST90094791	TRUE	reported	MedicineITLab
ebi-fl187-GCST90094791	rs10839921	11	7935616	T	C	0.3571	0.0545583	0.00970503	1.89138e-08	156639	F-acquired taste liking (derived food-liking factor) || id:ebi-fl187-GCST90094791	TRUE	reported	MedicineITLab
ebi-fl187-GCST90094791	rs1391438	4	106151843	C	T	0.3137	-0.0561824	0.0100219	2.07087e-08	156639	F-acquired taste liking (derived food-liking factor) || id:ebi-fl187-GCST90094791	TRUE	reported	MedicineITLab
ebi-fl187-GCST90094791	rs1671542	5	88165095	T	C	0.4704	0.0585148	0.00931656	3.36986e-10	156639	F-acquired taste liking (derived food-liking factor) || id:ebi-fl187-GCST90094791	TRUE	reported	MedicineITLab
ebi-fl187-GCST90094791	rs810368	7	74145313	A	G	0.1619	-0.069794	0.0126239	3.22535e-08	156639	F-acquired taste liking (derived food-liking factor) || id:ebi-fl187-GCST90094791	TRUE	reported	MedicineITLab
ebi-fl187-GCST90094791	rs11790555	9	23703152	C	T	0.1985	0.0709672	0.0116582	1.14816e-09	156639	F-acquired taste liking (derived food-liking factor) || id:ebi-fl187-GCST90094791	TRUE	reported	MedicineITLab
ebi-fl187-GCST90094791	rs814573	19	45424351	T	A	0.1806	-0.0828972	0.0120881	6.99415e-12	156639	F-acquired taste liking (derived food-liking factor) || id:ebi-fl187-GCST90094791	TRUE	reported	MedicineITLab
ebi-fl187-GCST90094791	rs7655455	4	152967941	T	C	0.3378	0.0672686	0.00983193	7.81791e-12	156639	F-acquired taste liking (derived food-liking factor) || id:ebi-fl187-GCST90094791	TRUE	reported	MedicineITLab
ebi-fl187-GCST90094791	rs80028338	17	44161470	C	A	0.2051	-0.0991435	0.0115166	7.3862e-18	156639	F-acquired taste liking (derived food-liking factor) || id:ebi-fl187-GCST90094791	TRUE	reported	MedicineITLab
ebi-fl187-GCST90094791	rs7652683	3	85603462	C	T	0.35	-0.091138	0.00974928	8.91749e-21	156639	F-acquired taste liking (derived food-liking factor) || id:ebi-fl187-GCST90094791	TRUE	reported	MedicineITLab
ebi-fl187-GCST90094791	rs34388845	6	28578286	G	A	0.2125	-0.0752146	0.0113673	3.67218e-11	156639	F-acquired taste liking (derived food-liking factor) || id:ebi-fl187-GCST90094791	TRUE	reported	MedicineITLab
ebi-fl187-GCST90094791	rs10119226	9	4145662	C	G	0.4155	-0.057671	0.00943595	9.84916e-10	156639	F-acquired taste liking (derived food-liking factor) || id:ebi-fl187-GCST90094791	TRUE	reported	MedicineITLab
ebi-fl187-GCST90094791	rs12455474	18	50705765	G	T	0.4015	0.0554345	0.00948612	5.1037e-09	156639	F-acquired taste liking (derived food-liking factor) || id:ebi-fl187-GCST90094791	TRUE	reported	MedicineITLab
ebi-fl187-GCST90094791	rs7991820	13	108104998	C	A	0.2556	0.0597074	0.0106606	2.13385e-08	156639	F-acquired taste liking (derived food-liking factor) || id:ebi-fl187-GCST90094791	TRUE	reported	MedicineITLab
ebi-fl187-GCST90094791	rs55872725	16	53809123	T	C	0.4046	0.0718905	0.00947428	3.24973e-14	156639	F-acquired taste liking (derived food-liking factor) || id:ebi-fl187-GCST90094791	TRUE	reported	MedicineITLab
ebi-fl187-GCST90094706	rs3129119	6	29102861	G	A	0.2782	-0.047721	0.008412	1.43e-08	157485	F-bitter food liking (derived food-liking factor) || id:ebi-fl187-GCST90094706	TRUE	reported	MedicineITLab
ebi-fl187-GCST90094706	rs504675	2	45154689	T	C	0.3508	0.053752	0.007904	1.06e-11	157485	F-bitter food liking (derived food-liking factor) || id:ebi-fl187-GCST90094706	TRUE	reported	MedicineITLab
ebi-fl187-GCST90094706	rs6882046	5	87968864	G	A	0.2673	0.047392	0.008598	3.58e-08	157485	F-bitter food liking (derived food-liking factor) || id:ebi-fl187-GCST90094706	TRUE	reported	MedicineITLab
ebi-fl187-GCST90094706	rs10511014	3	71211110	G	A	0.5699	0.048922	0.0076	1.25e-10	157485	F-bitter food liking (derived food-liking factor) || id:ebi-fl187-GCST90094706	TRUE	reported	MedicineITLab
ebi-fl187-GCST90094706	rs2163971	3	85428726	C	T	0.5527	-0.050469	0.007611	3.37e-11	157485	F-bitter food liking (derived food-liking factor) || id:ebi-fl187-GCST90094706	TRUE	reported	MedicineITLab
ebi-fl187-GCST90094706	rs2183271	10	21957229	C	T	0.3604	-0.042965	0.007853	4.5e-08	157485	F-bitter food liking (derived food-liking factor) || id:ebi-fl187-GCST90094706	TRUE	reported	MedicineITLab
ebi-fl187-GCST90094706	rs62073099	17	44316491	C	G	0.1997	-0.061363	0.009682	2.36e-10	157485	F-bitter food liking (derived food-liking factor) || id:ebi-fl187-GCST90094706	TRUE	reported	MedicineITLab
ebi-fl187-GCST90094716	rs790561	8	64618026	G	A	0.7016	0.057817	0.01001	7.71e-09	154046	F-burn/spicy liking (derived food-liking factor) || id:ebi-fl187-GCST90094716	TRUE	reported	MedicineITLab
ebi-fl187-GCST90094716	rs378421	16	28754684	A	G	0.4136	-0.057228	0.009351	9.44e-10	154046	F-burn/spicy liking (derived food-liking factor) || id:ebi-fl187-GCST90094716	TRUE	reported	MedicineITLab
ebi-fl187-GCST90094716	rs504675	2	45154689	T	C	0.351	0.079074	0.009594	1.75e-16	154046	F-burn/spicy liking (derived food-liking factor) || id:ebi-fl187-GCST90094716	TRUE	reported	MedicineITLab
ebi-fl187-GCST90094716	rs13056300	22	41408754	C	T	0.2735	-0.05902	0.010326	1.11e-08	154046	F-burn/spicy liking (derived food-liking factor) || id:ebi-fl187-GCST90094716	TRUE	reported	MedicineITLab
ebi-fl187-GCST90094716	rs2029130	3	85644047	A	T	0.628	-0.078781	0.009502	1.17e-16	154046	F-burn/spicy liking (derived food-liking factor) || id:ebi-fl187-GCST90094716	TRUE	reported	MedicineITLab
ebi-fl187-GCST90094716	rs3986599	11	2439542	G	A	0.6512	0.053807	0.009592	2.04e-08	154046	F-burn/spicy liking (derived food-liking factor) || id:ebi-fl187-GCST90094716	TRUE	reported	MedicineITLab
ebi-fl187-GCST90094716	rs55852693	8	8175136	C	A	0.3062	0.057982	0.009927	5.24e-09	154046	F-burn/spicy liking (derived food-liking factor) || id:ebi-fl187-GCST90094716	TRUE	reported	MedicineITLab
ebi-fl187-GCST90094716	rs2236295	10	64564892	T	G	0.3991	0.051153	0.009365	4.74e-08	154046	F-burn/spicy liking (derived food-liking factor) || id:ebi-fl187-GCST90094716	TRUE	reported	MedicineITLab
ebi-fl187-GCST90094716	rs306208	15	85391306	G	T	0.326	0.058861	0.009771	1.73e-09	154046	F-burn/spicy liking (derived food-liking factor) || id:ebi-fl187-GCST90094716	TRUE	reported	MedicineITLab
ebi-fl187-GCST90094716	rs11664776	18	50797415	C	T	0.4032	0.05952	0.009341	1.89e-10	154046	F-burn/spicy liking (derived food-liking factor) || id:ebi-fl187-GCST90094716	TRUE	reported	MedicineITLab
ebi-fl187-GCST90094716	rs6944645	7	69016081	C	T	0.3398	-0.064334	0.009597	2.07e-11	154046	F-burn/spicy liking (derived food-liking factor) || id:ebi-fl187-GCST90094716	TRUE	reported	MedicineITLab
ebi-fl187-GCST90094716	rs117333488	14	38042645	C	T	0.0497	0.129367	0.021559	1.98e-09	154046	F-burn/spicy liking (derived food-liking factor) || id:ebi-fl187-GCST90094716	TRUE	reported	MedicineITLab
ebi-fl187-GCST90094716	rs12179134	6	27675469	G	A	0.2019	-0.072926	0.011402	1.62e-10	154046	F-burn/spicy liking (derived food-liking factor) || id:ebi-fl187-GCST90094716	TRUE	reported	MedicineITLab
ebi-fl187-GCST90094716	rs224537	17	3487202	A	G	0.3502	0.079111	0.009557	1.31e-16	154046	F-burn/spicy liking (derived food-liking factor) || id:ebi-fl187-GCST90094716	TRUE	reported	MedicineITLab
ebi-fl187-GCST90094716	rs11130227	3	49993319	G	A	0.5107	-0.059081	0.009345	2.6e-10	154046	F-burn/spicy liking (derived food-liking factor) || id:ebi-fl187-GCST90094716	TRUE	reported	MedicineITLab
ebi-fl187-GCST90094720	rs500054	11	95593806	A	G	0.387	-0.0854237	0.0138197	6.35808e-10	155986	F-caffeinated/sweet liking (derived food-liking factor) || id:ebi-fl187-GCST90094720	TRUE	reported	MedicineITLab
ebi-fl187-GCST90094720	rs61912249	12	11013304	T	A	0.2547	-0.102383	0.0154492	3.42431e-11	155986	F-caffeinated/sweet liking (derived food-liking factor) || id:ebi-fl187-GCST90094720	TRUE	reported	MedicineITLab
ebi-fl187-GCST90094720	rs663640	18	57846077	T	C	0.2207	-0.0885059	0.0162305	4.95087e-08	155986	F-caffeinated/sweet liking (derived food-liking factor) || id:ebi-fl187-GCST90094720	TRUE	reported	MedicineITLab
ebi-fl187-GCST90094720	rs35709707	16	65121952	G	A	0.4039	0.0870692	0.0137179	2.19398e-10	155986	F-caffeinated/sweet liking (derived food-liking factor) || id:ebi-fl187-GCST90094720	TRUE	reported	MedicineITLab
ebi-fl187-GCST90094720	rs2875472	13	66921954	T	A	0.4784	0.0810729	0.0134748	1.78065e-09	155986	F-caffeinated/sweet liking (derived food-liking factor) || id:ebi-fl187-GCST90094720	TRUE	reported	MedicineITLab
ebi-fl187-GCST90094720	rs2111365	9	128739602	T	C	0.327	0.0823712	0.0143484	9.42369e-09	155986	F-caffeinated/sweet liking (derived food-liking factor) || id:ebi-fl187-GCST90094720	TRUE	reported	MedicineITLab
ebi-fl187-GCST90094720	rs1620977	1	72729142	G	A	0.2707	0.0839269	0.0151491	3.02392e-08	155986	F-caffeinated/sweet liking (derived food-liking factor) || id:ebi-fl187-GCST90094720	TRUE	reported	MedicineITLab
ebi-fl187-GCST90094720	rs9972653	16	53814363	T	G	0.4004	-0.131797	0.0137375	8.47689e-22	155986	F-caffeinated/sweet liking (derived food-liking factor) || id:ebi-fl187-GCST90094720	TRUE	reported	MedicineITLab
ebi-fl187-GCST90094720	rs145623467	6	27294573	A	G	0.0173	0.288471	0.051624	2.29812e-08	155986	F-caffeinated/sweet liking (derived food-liking factor) || id:ebi-fl187-GCST90094720	TRUE	reported	MedicineITLab
ebi-fl187-GCST90094722	rs9694306	8	64627491	C	T	0.3098	0.0967551	0.0119127	4.58433e-16	159522	F-cake/biscuits liking (derived food-liking factor) || id:ebi-fl187-GCST90094722	TRUE	reported	MedicineITLab
ebi-fl187-GCST90094722	rs10790854	11	126760719	G	A	0.4942	-0.0630929	0.0110178	1.02565e-08	159522	F-cake/biscuits liking (derived food-liking factor) || id:ebi-fl187-GCST90094722	TRUE	reported	MedicineITLab
ebi-fl187-GCST90094722	rs206269	3	162627588	A	G	0.3029	0.0766274	0.0119878	1.63616e-10	159522	F-cake/biscuits liking (derived food-liking factor) || id:ebi-fl187-GCST90094722	TRUE	reported	MedicineITLab
ebi-fl187-GCST90094722	rs10098488	8	11130977	T	G	0.4418	0.0629392	0.0110925	1.39477e-08	159522	F-cake/biscuits liking (derived food-liking factor) || id:ebi-fl187-GCST90094722	TRUE	reported	MedicineITLab
ebi-fl187-GCST90094722	rs504675	2	45154689	T	C	0.3508	-0.0749547	0.011543	8.38505e-11	159522	F-cake/biscuits liking (derived food-liking factor) || id:ebi-fl187-GCST90094722	TRUE	reported	MedicineITLab
ebi-fl187-GCST90094722	rs2470578	3	17330092	A	G	0.4899	0.060926	0.0110193	3.22064e-08	159522	F-cake/biscuits liking (derived food-liking factor) || id:ebi-fl187-GCST90094722	TRUE	reported	MedicineITLab
ebi-fl187-GCST90094722	rs35626515	16	28649651	A	C	0.4032	0.0690963	0.0112296	7.59935e-10	159522	F-cake/biscuits liking (derived food-liking factor) || id:ebi-fl187-GCST90094722	TRUE	reported	MedicineITLab
ebi-fl187-GCST90094722	rs7429279	3	25118637	C	A	0.4105	-0.0729489	0.011198	7.29431e-11	159522	F-cake/biscuits liking (derived food-liking factor) || id:ebi-fl187-GCST90094722	TRUE	reported	MedicineITLab
ebi-fl187-GCST90094722	rs385816	6	29480224	A	G	0.1328	0.101757	0.0162322	3.63746e-10	159522	F-cake/biscuits liking (derived food-liking factor) || id:ebi-fl187-GCST90094722	TRUE	reported	MedicineITLab
ebi-fl187-GCST90094722	rs2281882	10	21130200	C	A	0.263	0.0682236	0.012512	4.96213e-08	159522	F-cake/biscuits liking (derived food-liking factor) || id:ebi-fl187-GCST90094722	TRUE	reported	MedicineITLab
ebi-fl187-GCST90094722	rs7080275	10	99089538	C	T	0.3981	-0.0618609	0.0112533	3.86e-08	159522	F-cake/biscuits liking (derived food-liking factor) || id:ebi-fl187-GCST90094722	TRUE	reported	MedicineITLab
ebi-fl187-GCST90094722	rs4473093	14	46596934	T	G	0.2444	0.0714694	0.0128186	2.46907e-08	159522	F-cake/biscuits liking (derived food-liking factor) || id:ebi-fl187-GCST90094722	TRUE	reported	MedicineITLab
ebi-fl187-GCST90094722	rs13133562	4	170965709	T	C	0.2595	0.0703217	0.0125663	2.19262e-08	159522	F-cake/biscuits liking (derived food-liking factor) || id:ebi-fl187-GCST90094722	TRUE	reported	MedicineITLab
ebi-fl187-GCST90094722	rs2932512	11	46080899	A	G	0.0735	0.116319	0.0211092	3.58144e-08	159522	F-cake/biscuits liking (derived food-liking factor) || id:ebi-fl187-GCST90094722	TRUE	reported	MedicineITLab
ebi-fl187-GCST90094722	rs8180995	8	143326237	G	A	0.4682	0.0705036	0.0110395	1.6971e-10	159522	F-cake/biscuits liking (derived food-liking factor) || id:ebi-fl187-GCST90094722	TRUE	reported	MedicineITLab
ebi-fl187-GCST90094722	rs2933170	11	29135383	G	A	0.2708	-0.0716605	0.0123962	7.4332e-09	159522	F-cake/biscuits liking (derived food-liking factor) || id:ebi-fl187-GCST90094722	TRUE	reported	MedicineITLab
ebi-fl187-GCST90094722	rs3122703	9	15608986	T	A	0.4611	0.0834762	0.0110506	4.22095e-14	159522	F-cake/biscuits liking (derived food-liking factor) || id:ebi-fl187-GCST90094722	TRUE	reported	MedicineITLab
ebi-fl187-GCST90094722	rs10986739	9	128161614	A	C	0.1206	-0.101783	0.0169149	1.77296e-09	159522	F-cake/biscuits liking (derived food-liking factor) || id:ebi-fl187-GCST90094722	TRUE	reported	MedicineITLab
ebi-fl187-GCST90094722	rs36059704	3	50535915	G	C	0.1348	0.090793	0.01613	1.81436e-08	159522	F-cake/biscuits liking (derived food-liking factor) || id:ebi-fl187-GCST90094722	TRUE	reported	MedicineITLab
ebi-fl187-GCST90094722	rs838133	19	49259529	G	A	0.4506	-0.137678	0.0110713	1.6739e-35	159522	F-cake/biscuits liking (derived food-liking factor) || id:ebi-fl187-GCST90094722	TRUE	reported	MedicineITLab
ebi-fl187-GCST90094726	rs175597	6	27810626	C	T	0.1363	-0.102353	0.0154445	3.42205e-11	157390	F-capsicum liking (derived food-liking factor) || id:ebi-fl187-GCST90094726	TRUE	reported	MedicineITLab
ebi-fl187-GCST90094726	rs2236295	10	64564892	T	G	0.3992	0.0691048	0.0108204	1.69682e-10	157390	F-capsicum liking (derived food-liking factor) || id:ebi-fl187-GCST90094726	TRUE	reported	MedicineITLab
ebi-fl187-GCST90094726	rs1217097	8	64623330	G	A	0.2999	0.0788313	0.0115647	9.32625e-12	157390	F-capsicum liking (derived food-liking factor) || id:ebi-fl187-GCST90094726	TRUE	reported	MedicineITLab
ebi-fl187-GCST90094726	rs504675	2	45154689	T	C	0.3508	0.100209	0.0111041	1.80484e-19	157390	F-capsicum liking (derived food-liking factor) || id:ebi-fl187-GCST90094726	TRUE	reported	MedicineITLab
ebi-fl187-GCST90094726	rs607863	1	88777911	C	T	0.2922	-0.0664991	0.0116522	1.14984e-08	157390	F-capsicum liking (derived food-liking factor) || id:ebi-fl187-GCST90094726	TRUE	reported	MedicineITLab
ebi-fl187-GCST90094726	rs306198	15	85405369	G	A	0.2854	0.0740913	0.011734	2.71461e-10	157390	F-capsicum liking (derived food-liking factor) || id:ebi-fl187-GCST90094726	TRUE	reported	MedicineITLab
ebi-fl187-GCST90094726	rs7678319	4	152929310	G	A	0.2942	-0.0677882	0.011629	5.56755e-09	157390	F-capsicum liking (derived food-liking factor) || id:ebi-fl187-GCST90094726	TRUE	reported	MedicineITLab
ebi-fl187-GCST90094726	rs4662411	2	145738714	C	T	0.4007	-0.0694951	0.0108136	1.30469e-10	157390	F-capsicum liking (derived food-liking factor) || id:ebi-fl187-GCST90094726	TRUE	reported	MedicineITLab
ebi-fl187-GCST90094726	rs6799195	3	85665501	C	T	0.354	-0.0973967	0.0110812	1.50365e-18	157390	F-capsicum liking (derived food-liking factor) || id:ebi-fl187-GCST90094726	TRUE	reported	MedicineITLab
ebi-fl187-GCST90094726	rs201376358	7	133579006	C	T	0.4735	-0.0639293	0.0106131	1.70579e-09	157390	F-capsicum liking (derived food-liking factor) || id:ebi-fl187-GCST90094726	TRUE	reported	MedicineITLab
ebi-fl187-GCST90094726	rs378421	16	28754684	A	G	0.4133	-0.0685756	0.0107612	1.8602e-10	157390	F-capsicum liking (derived food-liking factor) || id:ebi-fl187-GCST90094726	TRUE	reported	MedicineITLab
ebi-fl187-GCST90094726	rs224536	17	3487180	G	A	0.3504	0.104895	0.011107	3.58703e-21	157390	F-capsicum liking (derived food-liking factor) || id:ebi-fl187-GCST90094726	TRUE	reported	MedicineITLab
ebi-fl187-GCST90094726	rs13241800	7	115281255	A	G	0.0354	-0.161829	0.0286766	1.66887e-08	157390	F-capsicum liking (derived food-liking factor) || id:ebi-fl187-GCST90094726	TRUE	reported	MedicineITLab
ebi-fl187-GCST90094726	rs41847	7	69018885	G	A	0.3382	-0.0883525	0.0112009	3.07108e-15	157390	F-capsicum liking (derived food-liking factor) || id:ebi-fl187-GCST90094726	TRUE	reported	MedicineITLab
ebi-fl187-GCST90094726	rs117333488	14	38042645	C	T	0.0497	0.133683	0.0243834	4.19308e-08	157390	F-capsicum liking (derived food-liking factor) || id:ebi-fl187-GCST90094726	TRUE	reported	MedicineITLab
ebi-fl187-GCST90094726	rs55852693	8	8175136	C	A	0.3061	0.0742619	0.011498	1.05625e-10	157390	F-capsicum liking (derived food-liking factor) || id:ebi-fl187-GCST90094726	TRUE	reported	MedicineITLab
ebi-fl187-GCST90094726	rs6882046	5	87968864	G	A	0.2674	0.0673181	0.0119726	1.88023e-08	157390	F-capsicum liking (derived food-liking factor) || id:ebi-fl187-GCST90094726	TRUE	reported	MedicineITLab
ebi-fl187-GCST90094726	rs11639822	16	7290298	A	G	0.4256	0.06029	0.0107175	1.85123e-08	157390	F-capsicum liking (derived food-liking factor) || id:ebi-fl187-GCST90094726	TRUE	reported	MedicineITLab
ebi-fl187-GCST90094726	rs13101107	3	117815022	C	T	0.4022	0.0592007	0.010807	4.30137e-08	157390	F-capsicum liking (derived food-liking factor) || id:ebi-fl187-GCST90094726	TRUE	reported	MedicineITLab
ebi-fl187-GCST90094726	rs13056300	22	41408754	C	T	0.2733	-0.0923249	0.0118907	8.19746e-15	157390	F-capsicum liking (derived food-liking factor) || id:ebi-fl187-GCST90094726	TRUE	reported	MedicineITLab
ebi-fl187-GCST90094726	rs4939727	18	50792914	A	G	0.4039	0.0747885	0.0107996	4.35574e-12	157390	F-capsicum liking (derived food-liking factor) || id:ebi-fl187-GCST90094726	TRUE	reported	MedicineITLab
ebi-fl187-GCST90094725	rs429358	19	45411941	C	T	0.1486	-0.152091	0.019513	6.47535e-15	159523	F-carbohydrate liking (derived food-liking factor) || id:ebi-fl187-GCST90094725	TRUE	reported	MedicineITLab
ebi-fl187-GCST90094725	rs4649981	1	73652349	A	G	0.4664	-0.0760523	0.0139128	4.59327e-08	159523	F-carbohydrate liking (derived food-liking factor) || id:ebi-fl187-GCST90094725	TRUE	reported	MedicineITLab
ebi-fl187-GCST90094725	rs11250033	8	10431422	A	G	0.3724	-0.0921245	0.0143567	1.39133e-10	159523	F-carbohydrate liking (derived food-liking factor) || id:ebi-fl187-GCST90094725	TRUE	reported	MedicineITLab
ebi-fl187-GCST90094729	rs76955127	4	46440483	T	G	0.049	-0.147724	0.0270804	4.89743e-08	156734	F-cheese liking (derived food-liking factor) || id:ebi-fl187-GCST90094729	TRUE	reported	MedicineITLab
ebi-fl187-GCST90094729	rs35207189	13	58416695	G	T	0.3843	-0.0696673	0.0120178	6.75061e-09	156734	F-cheese liking (derived food-liking factor) || id:ebi-fl187-GCST90094729	TRUE	reported	MedicineITLab
ebi-fl187-GCST90094729	rs62063281	17	44038785	G	A	0.2192	-0.088894	0.0141304	3.15456e-10	156734	F-cheese liking (derived food-liking factor) || id:ebi-fl187-GCST90094729	TRUE	reported	MedicineITLab
ebi-fl187-GCST90094729	rs10195287	2	160461478	T	C	0.4235	-0.0701232	0.0118309	3.08293e-09	156734	F-cheese liking (derived food-liking factor) || id:ebi-fl187-GCST90094729	TRUE	reported	MedicineITLab
ebi-fl187-GCST90094729	rs12801168	11	7959617	A	G	0.3957	0.0655083	0.0119546	4.2591e-08	156734	F-cheese liking (derived food-liking factor) || id:ebi-fl187-GCST90094729	TRUE	reported	MedicineITLab
ebi-fl187-GCST90094729	rs3741194	11	66626234	C	T	0.2711	-0.0729598	0.0131506	2.88925e-08	156734	F-cheese liking (derived food-liking factor) || id:ebi-fl187-GCST90094729	TRUE	reported	MedicineITLab
ebi-fl187-GCST90094729	rs55872725	16	53809123	T	C	0.4046	0.103356	0.0119104	4.03608e-18	156734	F-cheese liking (derived food-liking factor) || id:ebi-fl187-GCST90094729	TRUE	reported	MedicineITLab
ebi-fl187-GCST90094729	rs504675	2	45154689	T	C	0.3508	0.0949281	0.0122497	9.23079e-15	156734	F-cheese liking (derived food-liking factor) || id:ebi-fl187-GCST90094729	TRUE	reported	MedicineITLab
ebi-fl187-GCST90094729	rs12715065	3	25105288	A	T	0.2967	0.0821516	0.0127972	1.36723e-10	156734	F-cheese liking (derived food-liking factor) || id:ebi-fl187-GCST90094729	TRUE	reported	MedicineITLab
ebi-fl187-GCST90094729	rs9814516	3	85407980	T	G	0.2376	0.0790744	0.013735	8.55533e-09	156734	F-cheese liking (derived food-liking factor) || id:ebi-fl187-GCST90094729	TRUE	reported	MedicineITLab
ebi-fl187-GCST90094729	rs3105065	13	55993394	G	A	0.2627	-0.106669	0.0132829	9.70155e-16	156734	F-cheese liking (derived food-liking factor) || id:ebi-fl187-GCST90094729	TRUE	reported	MedicineITLab
ebi-fl187-GCST90094729	rs157592	19	45424514	C	A	0.1797	-0.092619	0.0152259	1.17968e-09	156734	F-cheese liking (derived food-liking factor) || id:ebi-fl187-GCST90094729	TRUE	reported	MedicineITLab
ebi-fl187-GCST90094729	rs1425397	4	152984315	A	G	0.3364	-0.0733339	0.0123727	3.08347e-09	156734	F-cheese liking (derived food-liking factor) || id:ebi-fl187-GCST90094729	TRUE	reported	MedicineITLab
ebi-fl187-GCST90094729	rs72943593	6	107839786	G	A	0.0766	-0.121192	0.0219804	3.51483e-08	156734	F-cheese liking (derived food-liking factor) || id:ebi-fl187-GCST90094729	TRUE	reported	MedicineITLab
ebi-fl187-GCST90094729	rs7449794	6	51410601	T	C	0.3906	-0.0698407	0.0119819	5.58168e-09	156734	F-cheese liking (derived food-liking factor) || id:ebi-fl187-GCST90094729	TRUE	reported	MedicineITLab
ebi-fl187-GCST90094729	rs1111207	18	24125857	C	T	0.4308	-0.0737419	0.0118052	4.19603e-10	156734	F-cheese liking (derived food-liking factor) || id:ebi-fl187-GCST90094729	TRUE	reported	MedicineITLab
ebi-fl187-GCST90094735	rs7188250	16	53834607	C	T	0.4164	0.117499	0.0150122	4.99831e-15	158905	F-chocolate/coffee liking (derived food-liking factor) || id:ebi-fl187-GCST90094735	TRUE	reported	MedicineITLab
ebi-fl187-GCST90094735	rs1058587	19	18499422	G	C	0.2503	0.122565	0.0170837	7.26337e-13	158905	F-chocolate/coffee liking (derived food-liking factor) || id:ebi-fl187-GCST90094735	TRUE	reported	MedicineITLab
ebi-fl187-GCST90094735	rs907190	1	226566726	C	A	0.1532	0.127356	0.0205464	5.70212e-10	158905	F-chocolate/coffee liking (derived food-liking factor) || id:ebi-fl187-GCST90094735	TRUE	reported	MedicineITLab
ebi-fl187-GCST90094735	rs6130083	20	35538424	A	G	0.3135	-0.125195	0.0159521	4.22018e-15	158905	F-chocolate/coffee liking (derived food-liking factor) || id:ebi-fl187-GCST90094735	TRUE	reported	MedicineITLab
ebi-fl187-GCST90094735	rs1418462	1	96289021	T	A	0.3307	0.0990488	0.01573	3.03829e-10	158905	F-chocolate/coffee liking (derived food-liking factor) || id:ebi-fl187-GCST90094735	TRUE	reported	MedicineITLab
ebi-fl187-GCST90094735	rs6968865	7	17287269	T	A	0.372	0.159374	0.015311	2.25437e-25	158905	F-chocolate/coffee liking (derived food-liking factor) || id:ebi-fl187-GCST90094735	TRUE	reported	MedicineITLab
ebi-fl187-GCST90094735	rs35525654	3	33210822	C	T	0.2455	0.0958747	0.0171949	2.46467e-08	158905	F-chocolate/coffee liking (derived food-liking factor) || id:ebi-fl187-GCST90094735	TRUE	reported	MedicineITLab
ebi-fl187-GCST90094735	rs56113850	19	41353107	C	T	0.4225	0.0908922	0.0149819	1.30481e-09	158905	F-chocolate/coffee liking (derived food-liking factor) || id:ebi-fl187-GCST90094735	TRUE	reported	MedicineITLab
ebi-fl187-GCST90094735	rs2472297	15	75027880	T	C	0.2635	0.20304	0.0167988	1.24424e-33	158905	F-chocolate/coffee liking (derived food-liking factor) || id:ebi-fl187-GCST90094735	TRUE	reported	MedicineITLab
ebi-fl187-GCST90094735	rs1057868	7	75615006	T	C	0.2854	0.0894888	0.0163869	4.73496e-08	158905	F-chocolate/coffee liking (derived food-liking factor) || id:ebi-fl187-GCST90094735	TRUE	reported	MedicineITLab
ebi-fl187-GCST90094735	rs4822499	22	24876846	T	C	0.3982	-0.102592	0.0151175	1.15025e-11	158905	F-chocolate/coffee liking (derived food-liking factor) || id:ebi-fl187-GCST90094735	TRUE	reported	MedicineITLab
ebi-fl187-GCST90094735	rs57452279	22	24878110	C	T	0.0141	-0.646259	0.0627668	7.33142e-25	158905	F-chocolate/coffee liking (derived food-liking factor) || id:ebi-fl187-GCST90094735	TRUE	reported	MedicineITLab
ebi-fl187-GCST90094735	rs2039722	6	98314912	G	A	0.4711	0.0915121	0.0148256	6.7191e-10	158905	F-chocolate/coffee liking (derived food-liking factor) || id:ebi-fl187-GCST90094735	TRUE	reported	MedicineITLab
ebi-fl187-GCST90094737	rs1338549	6	98312143	G	T	0.4714	-0.101714	0.0135927	7.2634e-14	158095	F-coffee/alcohol liking (derived food-liking factor) || id:ebi-fl187-GCST90094737	TRUE	reported	MedicineITLab
ebi-fl187-GCST90094737	rs2647238	4	106218428	C	T	0.4127	-0.080288	0.0137821	5.69368e-09	158095	F-coffee/alcohol liking (derived food-liking factor) || id:ebi-fl187-GCST90094737	TRUE	reported	MedicineITLab
ebi-fl187-GCST90094737	rs6780776	3	71554185	T	C	0.4336	0.0847756	0.0136917	5.94982e-10	158095	F-coffee/alcohol liking (derived food-liking factor) || id:ebi-fl187-GCST90094737	TRUE	reported	MedicineITLab
ebi-fl187-GCST90094737	rs1375547	3	85608137	A	G	0.2177	0.115329	0.0164417	2.30917e-12	158095	F-coffee/alcohol liking (derived food-liking factor) || id:ebi-fl187-GCST90094737	TRUE	reported	MedicineITLab
ebi-fl187-GCST90094737	rs1549579	2	160668661	G	T	0.3999	-0.0857698	0.0138508	5.92575e-10	158095	F-coffee/alcohol liking (derived food-liking factor) || id:ebi-fl187-GCST90094737	TRUE	reported	MedicineITLab
ebi-fl187-GCST90094737	rs2472297	15	75027880	T	C	0.2635	0.0929403	0.0154023	1.59787e-09	158095	F-coffee/alcohol liking (derived food-liking factor) || id:ebi-fl187-GCST90094737	TRUE	reported	MedicineITLab
ebi-fl187-GCST90094737	rs58221005	7	17458747	A	G	0.2002	-0.0953307	0.0169567	1.88746e-08	158095	F-coffee/alcohol liking (derived food-liking factor) || id:ebi-fl187-GCST90094737	TRUE	reported	MedicineITLab
ebi-fl187-GCST90094737	rs1671542	5	88165095	T	C	0.4704	0.106032	0.0135943	6.20383e-15	158095	F-coffee/alcohol liking (derived food-liking factor) || id:ebi-fl187-GCST90094737	TRUE	reported	MedicineITLab
ebi-fl187-GCST90094737	rs62011305	16	1411126	T	A	0.3847	-0.0810671	0.0139463	6.14348e-09	158095	F-coffee/alcohol liking (derived food-liking factor) || id:ebi-fl187-GCST90094737	TRUE	reported	MedicineITLab
ebi-fl187-GCST90094737	rs1229984	4	100239319	C	T	0.0255	0.322925	0.043043	6.26675e-14	158095	F-coffee/alcohol liking (derived food-liking factor) || id:ebi-fl187-GCST90094737	TRUE	reported	MedicineITLab
ebi-fl187-GCST90094737	rs4129585	8	143312933	C	A	0.4366	0.075028	0.0136809	4.1544e-08	158095	F-coffee/alcohol liking (derived food-liking factor) || id:ebi-fl187-GCST90094737	TRUE	reported	MedicineITLab
ebi-fl187-GCST90094737	rs1937523	13	68079356	T	C	0.4918	-0.0791519	0.0135723	5.48017e-09	158095	F-coffee/alcohol liking (derived food-liking factor) || id:ebi-fl187-GCST90094737	TRUE	reported	MedicineITLab
ebi-fl187-GCST90094737	rs34121753	17	7733833	G	A	0.4214	0.0762911	0.0137413	2.8247e-08	158095	F-coffee/alcohol liking (derived food-liking factor) || id:ebi-fl187-GCST90094737	TRUE	reported	MedicineITLab
ebi-fl187-GCST90094737	rs10112502	8	20982409	G	A	0.3224	-0.0834708	0.0145171	8.93321e-09	158095	F-coffee/alcohol liking (derived food-liking factor) || id:ebi-fl187-GCST90094737	TRUE	reported	MedicineITLab
ebi-fl187-GCST90094742	rs922234	5	153159954	G	C	0.3326	0.0926737	0.0126841	2.74617e-13	153323	F-cooking flavour liking (derived food-liking factor) || id:ebi-fl187-GCST90094742	TRUE	reported	MedicineITLab
ebi-fl187-GCST90094742	rs66889111	4	137152748	T	G	0.3635	-0.0685781	0.012424	3.39391e-08	153323	F-cooking flavour liking (derived food-liking factor) || id:ebi-fl187-GCST90094742	TRUE	reported	MedicineITLab
ebi-fl187-GCST90094742	rs4727631	7	77834209	A	G	0.4219	-0.0683503	0.0121006	1.6186e-08	153323	F-cooking flavour liking (derived food-liking factor) || id:ebi-fl187-GCST90094742	TRUE	reported	MedicineITLab
ebi-fl187-GCST90094742	rs362307	4	3241845	T	C	0.0736	-0.12687	0.0228863	2.9647e-08	153323	F-cooking flavour liking (derived food-liking factor) || id:ebi-fl187-GCST90094742	TRUE	reported	MedicineITLab
ebi-fl187-GCST90094742	rs11648192	16	28618708	T	C	0.4376	0.0691256	0.0120463	9.56098e-09	153323	F-cooking flavour liking (derived food-liking factor) || id:ebi-fl187-GCST90094742	TRUE	reported	MedicineITLab
ebi-fl187-GCST90094742	rs1234627	8	64574537	A	T	0.2809	0.0729337	0.0132967	4.13228e-08	153323	F-cooking flavour liking (derived food-liking factor) || id:ebi-fl187-GCST90094742	TRUE	reported	MedicineITLab
ebi-fl187-GCST90094742	rs544021	11	66315661	G	C	0.4266	-0.0720772	0.012083	2.44364e-09	153323	F-cooking flavour liking (derived food-liking factor) || id:ebi-fl187-GCST90094742	TRUE	reported	MedicineITLab
ebi-fl187-GCST90094742	rs3105049	13	55941509	T	C	0.2715	-0.0989989	0.0134374	1.73944e-13	153323	F-cooking flavour liking (derived food-liking factor) || id:ebi-fl187-GCST90094742	TRUE	reported	MedicineITLab
ebi-fl187-GCST90094742	rs9467711	6	26332605	C	A	0.1215	-0.105174	0.0182917	8.93441e-09	153323	F-cooking flavour liking (derived food-liking factor) || id:ebi-fl187-GCST90094742	TRUE	reported	MedicineITLab
ebi-fl187-GCST90094742	rs58889493	3	85622699	A	T	0.372	-0.101453	0.0123641	2.29654e-16	153323	F-cooking flavour liking (derived food-liking factor) || id:ebi-fl187-GCST90094742	TRUE	reported	MedicineITLab
ebi-fl187-GCST90094742	rs786272	2	145670892	A	G	0.34	-0.0807802	0.0126154	1.52072e-10	153323	F-cooking flavour liking (derived food-liking factor) || id:ebi-fl187-GCST90094742	TRUE	reported	MedicineITLab
ebi-fl187-GCST90094742	rs7866364	9	114654315	C	T	0.4449	-0.0688044	0.0120253	1.05514e-08	153323	F-cooking flavour liking (derived food-liking factor) || id:ebi-fl187-GCST90094742	TRUE	reported	MedicineITLab
ebi-fl187-GCST90094742	rs8083850	18	50707292	G	A	0.4011	0.0675355	0.012193	3.04413e-08	153323	F-cooking flavour liking (derived food-liking factor) || id:ebi-fl187-GCST90094742	TRUE	reported	MedicineITLab
ebi-fl187-GCST90094742	rs12801168	11	7959617	A	G	0.3957	0.0850292	0.0122209	3.45953e-12	153323	F-cooking flavour liking (derived food-liking factor) || id:ebi-fl187-GCST90094742	TRUE	reported	MedicineITLab
ebi-fl187-GCST90094742	rs6438260	3	115162114	C	T	0.4326	0.0676752	0.0120622	2.01716e-08	153323	F-cooking flavour liking (derived food-liking factor) || id:ebi-fl187-GCST90094742	TRUE	reported	MedicineITLab
ebi-fl187-GCST90094743	rs6735626	2	213403972	A	G	0.4404	-0.0645743	0.0111786	7.6215e-09	158645	F-cooking vegetables liking (derived food-liking factor) || id:ebi-fl187-GCST90094743	TRUE	reported	MedicineITLab
ebi-fl187-GCST90094743	rs1995622	11	32042563	A	G	0.4939	0.0675628	0.0110997	1.1511e-09	158645	F-cooking vegetables liking (derived food-liking factor) || id:ebi-fl187-GCST90094743	TRUE	reported	MedicineITLab
ebi-fl187-GCST90094743	rs3809162	12	54674235	G	A	0.4094	-0.0699568	0.0112857	5.69246e-10	158645	F-cooking vegetables liking (derived food-liking factor) || id:ebi-fl187-GCST90094743	TRUE	reported	MedicineITLab
ebi-fl187-GCST90094743	rs7619139	3	25110415	A	T	0.4111	0.0763223	0.0112786	1.31463e-11	158645	F-cooking vegetables liking (derived food-liking factor) || id:ebi-fl187-GCST90094743	TRUE	reported	MedicineITLab
ebi-fl187-GCST90094743	rs2526397	3	50187790	T	G	0.3461	0.0642061	0.0116652	3.71117e-08	158645	F-cooking vegetables liking (derived food-liking factor) || id:ebi-fl187-GCST90094743	TRUE	reported	MedicineITLab
ebi-fl187-GCST90094743	rs73034263	11	133808038	G	C	0.2034	-0.0966916	0.0137865	2.324e-12	158645	F-cooking vegetables liking (derived food-liking factor) || id:ebi-fl187-GCST90094743	TRUE	reported	MedicineITLab
ebi-fl187-GCST90094743	rs34210137	2	144154917	G	A	0.4002	0.063723	0.0113268	1.8458e-08	158645	F-cooking vegetables liking (derived food-liking factor) || id:ebi-fl187-GCST90094743	TRUE	reported	MedicineITLab
ebi-fl187-GCST90094743	rs13135092	4	103198082	G	A	0.0811	0.145582	0.0203284	7.98097e-13	158645	F-cooking vegetables liking (derived food-liking factor) || id:ebi-fl187-GCST90094743	TRUE	reported	MedicineITLab
ebi-fl187-GCST90094743	rs7105462	11	112912048	A	G	0.4032	-0.0688861	0.0113129	1.13503e-09	158645	F-cooking vegetables liking (derived food-liking factor) || id:ebi-fl187-GCST90094743	TRUE	reported	MedicineITLab
ebi-fl187-GCST90094743	rs3013326	13	56011335	G	C	0.2744	-0.111285	0.0124368	3.61729e-19	158645	F-cooking vegetables liking (derived food-liking factor) || id:ebi-fl187-GCST90094743	TRUE	reported	MedicineITLab
ebi-fl187-GCST90094743	rs2696423	17	44333890	A	G	0.2209	-0.104469	0.0133769	5.73233e-15	158645	F-cooking vegetables liking (derived food-liking factor) || id:ebi-fl187-GCST90094743	TRUE	reported	MedicineITLab
ebi-fl187-GCST90094743	rs28819133	6	32527988	T	C	0.3082	-0.0681826	0.0120183	1.40119e-08	158645	F-cooking vegetables liking (derived food-liking factor) || id:ebi-fl187-GCST90094743	TRUE	reported	MedicineITLab
ebi-fl187-GCST90094743	rs1537437	13	27909246	G	C	0.0695	0.126389	0.0218222	6.96526e-09	158645	F-cooking vegetables liking (derived food-liking factor) || id:ebi-fl187-GCST90094743	TRUE	reported	MedicineITLab
ebi-fl187-GCST90094743	rs10168817	2	104160383	A	G	0.4949	0.0629359	0.0110994	1.42645e-08	158645	F-cooking vegetables liking (derived food-liking factor) || id:ebi-fl187-GCST90094743	TRUE	reported	MedicineITLab
ebi-fl187-GCST90094743	rs1822750	13	43800258	C	T	0.1123	-0.0974195	0.0175762	2.97865e-08	158645	F-cooking vegetables liking (derived food-liking factor) || id:ebi-fl187-GCST90094743	TRUE	reported	MedicineITLab
ebi-fl187-GCST90094743	rs1170216	3	86379896	G	A	0.0978	-0.102801	0.0186822	3.74226e-08	158645	F-cooking vegetables liking (derived food-liking factor) || id:ebi-fl187-GCST90094743	TRUE	reported	MedicineITLab
ebi-fl187-GCST90094751	rs710360	5	87144026	G	C	0.248	-0.038597	0.006602	5.07e-09	159365	F-dairy liking (derived food-liking factor) || id:ebi-fl187-GCST90094751	TRUE	reported	MedicineITLab
ebi-fl187-GCST90094751	rs429358	19	45411941	C	T	0.1487	-0.053116	0.007965	2.62e-11	159365	F-dairy liking (derived food-liking factor) || id:ebi-fl187-GCST90094751	TRUE	reported	MedicineITLab
ebi-fl187-GCST90094751	rs7838965	8	9717368	G	T	0.7992	0.04097	0.007072	6.94e-09	159365	F-dairy liking (derived food-liking factor) || id:ebi-fl187-GCST90094751	TRUE	reported	MedicineITLab
ebi-fl187-GCST90094753	rs7188250	16	53834607	C	T	0.4164	-0.0684957	0.0122657	2.34614e-08	158793	F-deep fried food liking (derived food-liking factor) || id:ebi-fl187-GCST90094753	TRUE	reported	MedicineITLab
ebi-fl187-GCST90094753	rs7712317	5	153246661	C	T	0.1665	0.0990085	0.016231	1.06095e-09	158793	F-deep fried food liking (derived food-liking factor) || id:ebi-fl187-GCST90094753	TRUE	reported	MedicineITLab
ebi-fl187-GCST90094753	rs2429915	17	2278392	C	G	0.4755	0.074046	0.0121076	9.61546e-10	158793	F-deep fried food liking (derived food-liking factor) || id:ebi-fl187-GCST90094753	TRUE	reported	MedicineITLab
ebi-fl187-GCST90094753	rs12038613	1	91127112	C	T	0.4516	-0.0711455	0.0121501	4.75442e-09	158793	F-deep fried food liking (derived food-liking factor) || id:ebi-fl187-GCST90094753	TRUE	reported	MedicineITLab
ebi-fl187-GCST90094753	rs429358	19	45411941	C	T	0.1486	-0.174082	0.0169992	1.30455e-24	158793	F-deep fried food liking (derived food-liking factor) || id:ebi-fl187-GCST90094753	TRUE	reported	MedicineITLab
ebi-fl187-GCST90094753	rs35142	16	64989421	C	T	0.3908	0.0693588	0.0123922	2.18124e-08	158793	F-deep fried food liking (derived food-liking factor) || id:ebi-fl187-GCST90094753	TRUE	reported	MedicineITLab
ebi-fl187-GCST90094753	rs6693020	1	21378057	G	A	0.3975	-0.0791791	0.0123554	1.47021e-10	158793	F-deep fried food liking (derived food-liking factor) || id:ebi-fl187-GCST90094753	TRUE	reported	MedicineITLab
ebi-fl187-GCST90094753	rs7706932	5	87775691	C	T	0.4381	0.0740257	0.0121868	1.24563e-09	158793	F-deep fried food liking (derived food-liking factor) || id:ebi-fl187-GCST90094753	TRUE	reported	MedicineITLab
ebi-fl187-GCST90094753	rs12682352	8	8646246	C	T	0.4742	-0.114218	0.0121092	4.0092e-21	158793	F-deep fried food liking (derived food-liking factor) || id:ebi-fl187-GCST90094753	TRUE	reported	MedicineITLab
ebi-fl187-GCST90094754	rs6426658	1	21361176	A	G	0.398	-0.0689412	0.012295	2.05577e-08	159398	F-dessert liking (derived food-liking factor) || id:ebi-fl187-GCST90094754	TRUE	reported	MedicineITLab
ebi-fl187-GCST90094754	rs6985751	8	143328290	G	A	0.4441	0.0776363	0.0121124	1.45857e-10	159398	F-dessert liking (derived food-liking factor) || id:ebi-fl187-GCST90094754	TRUE	reported	MedicineITLab
ebi-fl187-GCST90094754	rs4908963	3	17758260	C	T	0.4524	-0.0823822	0.0120914	9.53885e-12	159398	F-dessert liking (derived food-liking factor) || id:ebi-fl187-GCST90094754	TRUE	reported	MedicineITLab
ebi-fl187-GCST90094754	rs6995556	8	64684819	T	C	0.3284	0.0812667	0.0128148	2.27362e-10	159398	F-dessert liking (derived food-liking factor) || id:ebi-fl187-GCST90094754	TRUE	reported	MedicineITLab
ebi-fl187-GCST90094754	rs12195577	6	18791044	C	T	0.4596	-0.066873	0.012076	3.06467e-08	159398	F-dessert liking (derived food-liking factor) || id:ebi-fl187-GCST90094754	TRUE	reported	MedicineITLab
ebi-fl187-GCST90094754	rs2043539	7	12253880	A	G	0.4178	-0.0744698	0.0122025	1.04206e-09	159398	F-dessert liking (derived food-liking factor) || id:ebi-fl187-GCST90094754	TRUE	reported	MedicineITLab
ebi-fl187-GCST90094754	rs2409764	8	11281273	G	A	0.4466	0.07375	0.0121057	1.11392e-09	159398	F-dessert liking (derived food-liking factor) || id:ebi-fl187-GCST90094754	TRUE	reported	MedicineITLab
ebi-fl187-GCST90094754	rs3088215	16	28853996	C	A	0.3968	0.0832783	0.0123013	1.28913e-11	159398	F-dessert liking (derived food-liking factor) || id:ebi-fl187-GCST90094754	TRUE	reported	MedicineITLab
ebi-fl187-GCST90094754	rs10128495	10	21123825	T	G	0.3346	0.0806041	0.0127545	2.62168e-10	159398	F-dessert liking (derived food-liking factor) || id:ebi-fl187-GCST90094754	TRUE	reported	MedicineITLab
ebi-fl187-GCST90094754	rs2268415	2	66791882	C	T	0.2647	-0.0769506	0.0136414	1.69115e-08	159398	F-dessert liking (derived food-liking factor) || id:ebi-fl187-GCST90094754	TRUE	reported	MedicineITLab
ebi-fl187-GCST90094754	rs9397585	6	153396875	C	T	0.34	0.0711904	0.0127045	2.10003e-08	159398	F-dessert liking (derived food-liking factor) || id:ebi-fl187-GCST90094754	TRUE	reported	MedicineITLab
ebi-fl187-GCST90094754	rs13133562	4	170965709	T	C	0.2595	0.0777068	0.013729	1.51317e-08	159398	F-dessert liking (derived food-liking factor) || id:ebi-fl187-GCST90094754	TRUE	reported	MedicineITLab
ebi-fl187-GCST90094754	rs2932512	11	46080899	A	G	0.0735	0.128906	0.0230623	2.27751e-08	159398	F-dessert liking (derived food-liking factor) || id:ebi-fl187-GCST90094754	TRUE	reported	MedicineITLab
ebi-fl187-GCST90094754	rs17508338	4	106372840	A	T	0.0802	-0.125657	0.0221582	1.42047e-08	159398	F-dessert liking (derived food-liking factor) || id:ebi-fl187-GCST90094754	TRUE	reported	MedicineITLab
ebi-fl187-GCST90094754	rs28400014	19	49250657	G	C	0.4442	-0.110745	0.0121121	6.05671e-20	159398	F-dessert liking (derived food-liking factor) || id:ebi-fl187-GCST90094754	TRUE	reported	MedicineITLab
ebi-fl187-GCST90094761	rs17437366	2	165247268	G	A	0.0175	0.165507	0.029629	2.35e-08	159481	F-fatty food liking (derived food-liking factor) || id:ebi-fl187-GCST90094761	TRUE	reported	MedicineITLab
ebi-fl187-GCST90094761	rs4314618	8	10816772	G	A	0.5282	0.069203	0.007791	6.73e-19	159481	F-fatty food liking (derived food-liking factor) || id:ebi-fl187-GCST90094761	TRUE	reported	MedicineITLab
ebi-fl187-GCST90094761	rs62252461	3	85571049	A	G	0.3591	-0.053958	0.008101	2.76e-11	159481	F-fatty food liking (derived food-liking factor) || id:ebi-fl187-GCST90094761	TRUE	reported	MedicineITLab
ebi-fl187-GCST90094761	rs681343	19	49206462	T	C	0.5076	-0.047857	0.007755	6.83e-10	159481	F-fatty food liking (derived food-liking factor) || id:ebi-fl187-GCST90094761	TRUE	reported	MedicineITLab
ebi-fl187-GCST90094761	rs6823140	4	152905433	A	T	0.2494	-0.052586	0.009001	5.19e-09	159481	F-fatty food liking (derived food-liking factor) || id:ebi-fl187-GCST90094761	TRUE	reported	MedicineITLab
ebi-fl187-GCST90094761	rs35330493	11	8713806	A	G	0.1546	-0.06681	0.010759	5.36e-10	159481	F-fatty food liking (derived food-liking factor) || id:ebi-fl187-GCST90094761	TRUE	reported	MedicineITLab
ebi-fl187-GCST90094760	rs710360	5	87144026	G	C	0.2479	-0.0984456	0.0154071	1.6631e-10	159335	F-fatty/dairy food liking (derived food-liking factor) || id:ebi-fl187-GCST90094760	TRUE	reported	MedicineITLab
ebi-fl187-GCST90094760	rs2733520	3	17246392	A	G	0.4477	0.075413	0.0133788	1.73288e-08	159335	F-fatty/dairy food liking (derived food-liking factor) || id:ebi-fl187-GCST90094760	TRUE	reported	MedicineITLab
ebi-fl187-GCST90094760	rs2409764	8	11281273	G	A	0.4466	0.0751097	0.0133819	1.99122e-08	159335	F-fatty/dairy food liking (derived food-liking factor) || id:ebi-fl187-GCST90094760	TRUE	reported	MedicineITLab
ebi-fl187-GCST90094760	rs814573	19	45424351	T	A	0.1806	-0.172315	0.0172938	2.19168e-23	159335	F-fatty/dairy food liking (derived food-liking factor) || id:ebi-fl187-GCST90094760	TRUE	reported	MedicineITLab
ebi-fl187-GCST90094760	rs7652808	3	85603643	G	T	0.3501	-0.0777121	0.0139469	2.51851e-08	159335	F-fatty/dairy food liking (derived food-liking factor) || id:ebi-fl187-GCST90094760	TRUE	reported	MedicineITLab
ebi-fl187-GCST90094759	rs1425397	4	152984315	A	G	0.3364	-0.025902	0.00378106	7.36138e-12	156621	F-fatty/salty food liking (derived food-liking factor) || id:ebi-fl187-GCST90094759	TRUE	reported	MedicineITLab
ebi-fl187-GCST90094759	rs26579	5	87985295	C	G	0.4134	-0.0218056	0.00362776	1.84646e-09	156621	F-fatty/salty food liking (derived food-liking factor) || id:ebi-fl187-GCST90094759	TRUE	reported	MedicineITLab
ebi-fl187-GCST90094759	rs12714629	3	85598424	C	T	0.2271	0.0268281	0.00426407	3.14106e-10	156621	F-fatty/salty food liking (derived food-liking factor) || id:ebi-fl187-GCST90094759	TRUE	reported	MedicineITLab
ebi-fl187-GCST90094759	rs200354457	5	50728063	T	A	0.2428	0.023078	0.00416644	3.04183e-08	156621	F-fatty/salty food liking (derived food-liking factor) || id:ebi-fl187-GCST90094759	TRUE	reported	MedicineITLab
ebi-fl187-GCST90094759	rs1111207	18	24125857	C	T	0.4308	-0.0230819	0.00360765	1.57373e-10	156621	F-fatty/salty food liking (derived food-liking factor) || id:ebi-fl187-GCST90094759	TRUE	reported	MedicineITLab
ebi-fl187-GCST90094759	rs55872725	16	53809123	T	C	0.4046	0.0235259	0.0036398	1.02308e-10	156621	F-fatty/salty food liking (derived food-liking factor) || id:ebi-fl187-GCST90094759	TRUE	reported	MedicineITLab
ebi-fl187-GCST90094759	rs3105065	13	55993394	G	A	0.2627	-0.0265595	0.00405922	6.02989e-11	156621	F-fatty/salty food liking (derived food-liking factor) || id:ebi-fl187-GCST90094759	TRUE	reported	MedicineITLab
ebi-fl187-GCST90094759	rs2243967	17	44329636	C	T	0.2194	-0.0274982	0.00431681	1.88982e-10	156621	F-fatty/salty food liking (derived food-liking factor) || id:ebi-fl187-GCST90094759	TRUE	reported	MedicineITLab
ebi-fl187-GCST90094759	rs814573	19	45424351	T	A	0.1806	-0.0340147	0.00464396	2.3978e-13	156621	F-fatty/salty food liking (derived food-liking factor) || id:ebi-fl187-GCST90094759	TRUE	reported	MedicineITLab
ebi-fl187-GCST90094759	rs504675	2	45154689	T	C	0.3508	0.0270059	0.00374348	5.42845e-13	156621	F-fatty/salty food liking (derived food-liking factor) || id:ebi-fl187-GCST90094759	TRUE	reported	MedicineITLab
ebi-fl187-GCST90094759	rs12715065	3	25105288	A	T	0.2967	0.0218109	0.0039108	2.44559e-08	156621	F-fatty/salty food liking (derived food-liking factor) || id:ebi-fl187-GCST90094759	TRUE	reported	MedicineITLab
ebi-fl187-GCST90094759	rs329922	3	107387116	A	G	0.384	-0.0204174	0.00367315	2.72011e-08	156621	F-fatty/salty food liking (derived food-liking factor) || id:ebi-fl187-GCST90094759	TRUE	reported	MedicineITLab
ebi-fl187-GCST90094759	rs1898874	18	1844240	T	C	0.1352	0.0316154	0.00522455	1.43669e-09	156621	F-fatty/salty food liking (derived food-liking factor) || id:ebi-fl187-GCST90094759	TRUE	reported	MedicineITLab
ebi-fl187-GCST90094759	rs7784061	7	32974796	G	A	0.3748	0.0201237	0.0036905	4.95741e-08	156621	F-fatty/salty food liking (derived food-liking factor) || id:ebi-fl187-GCST90094759	TRUE	reported	MedicineITLab
ebi-fl187-GCST90094759	rs75826611	8	143323591	G	A	0.3669	0.0232524	0.00370668	3.53918e-10	156621	F-fatty/salty food liking (derived food-liking factor) || id:ebi-fl187-GCST90094759	TRUE	reported	MedicineITLab
ebi-fl187-GCST90094759	rs10974346	9	4144390	T	C	0.3967	-0.0227619	0.00365172	4.57016e-10	156621	F-fatty/salty food liking (derived food-liking factor) || id:ebi-fl187-GCST90094759	TRUE	reported	MedicineITLab
ebi-fl187-GCST90094759	rs10160758	11	66673079	C	T	0.268	-0.023737	0.00403341	3.97807e-09	156621	F-fatty/salty food liking (derived food-liking factor) || id:ebi-fl187-GCST90094759	TRUE	reported	MedicineITLab
ebi-fl187-GCST90094762	rs967168	5	164621218	A	C	0.3767	0.0721443	0.010484	5.92825e-12	155344	F-fish liking (derived food-liking factor) || id:ebi-fl187-GCST90094762	TRUE	reported	MedicineITLab
ebi-fl187-GCST90094762	rs471051	18	40944646	G	C	0.2847	-0.0626311	0.0112574	2.64313e-08	155344	F-fish liking (derived food-liking factor) || id:ebi-fl187-GCST90094762	TRUE	reported	MedicineITLab
ebi-fl187-GCST90094762	rs2844824	6	29833664	T	A	0.4593	-0.0565106	0.0101941	2.96522e-08	155344	F-fish liking (derived food-liking factor) || id:ebi-fl187-GCST90094762	TRUE	reported	MedicineITLab
ebi-fl187-GCST90094762	rs28618669	4	189083794	T	C	0.222	0.0685684	0.0122238	2.03036e-08	155344	F-fish liking (derived food-liking factor) || id:ebi-fl187-GCST90094762	TRUE	reported	MedicineITLab
ebi-fl187-GCST90094762	rs5020205	9	3971439	C	G	0.3407	-0.0593428	0.0107188	3.08889e-08	155344	F-fish liking (derived food-liking factor) || id:ebi-fl187-GCST90094762	TRUE	reported	MedicineITLab
ebi-fl187-GCST90094762	rs2236295	10	64564892	T	G	0.3992	0.068143	0.0103732	5.0614e-11	155344	F-fish liking (derived food-liking factor) || id:ebi-fl187-GCST90094762	TRUE	reported	MedicineITLab
ebi-fl187-GCST90094762	rs10898126	11	83188844	T	G	0.4069	-0.0593076	0.0103411	9.74345e-09	155344	F-fish liking (derived food-liking factor) || id:ebi-fl187-GCST90094762	TRUE	reported	MedicineITLab
ebi-fl187-GCST90094762	rs2453875	12	23065782	G	A	0.2806	0.0649035	0.0113069	9.45925e-09	155344	F-fish liking (derived food-liking factor) || id:ebi-fl187-GCST90094762	TRUE	reported	MedicineITLab
ebi-fl187-GCST90094762	rs62168766	2	77332735	T	C	0.2639	0.0940472	0.0115262	3.36613e-16	155344	F-fish liking (derived food-liking factor) || id:ebi-fl187-GCST90094762	TRUE	reported	MedicineITLab
ebi-fl187-GCST90094762	rs2417487	9	106887581	G	A	0.4637	-0.0589299	0.0101871	7.26252e-09	155344	F-fish liking (derived food-liking factor) || id:ebi-fl187-GCST90094762	TRUE	reported	MedicineITLab
ebi-fl187-GCST90094762	rs2457263	9	15599350	A	C	0.489	-0.0720783	0.0101627	1.31773e-12	155344	F-fish liking (derived food-liking factor) || id:ebi-fl187-GCST90094762	TRUE	reported	MedicineITLab
ebi-fl187-GCST90094762	rs17454163	5	144254039	G	A	0.4841	-0.0660136	0.0101654	8.36124e-11	155344	F-fish liking (derived food-liking factor) || id:ebi-fl187-GCST90094762	TRUE	reported	MedicineITLab
ebi-fl187-GCST90094762	rs3105049	13	55941509	T	C	0.2715	-0.124493	0.0114229	1.17079e-27	155344	F-fish liking (derived food-liking factor) || id:ebi-fl187-GCST90094762	TRUE	reported	MedicineITLab
ebi-fl187-GCST90094762	rs56094641	16	53806453	G	A	0.4054	0.0900576	0.0103471	3.21432e-18	155344	F-fish liking (derived food-liking factor) || id:ebi-fl187-GCST90094762	TRUE	reported	MedicineITLab
ebi-fl187-GCST90094762	rs12629607	3	85583608	C	T	0.3501	-0.0943777	0.0106501	7.88433e-19	155344	F-fish liking (derived food-liking factor) || id:ebi-fl187-GCST90094762	TRUE	reported	MedicineITLab
ebi-fl187-GCST90094762	rs3909727	11	126587382	G	A	0.1639	0.0902472	0.0137232	4.82462e-11	155344	F-fish liking (derived food-liking factor) || id:ebi-fl187-GCST90094762	TRUE	reported	MedicineITLab
ebi-fl187-GCST90094762	rs1724417	17	43672118	G	A	0.1727	-0.100248	0.0134399	8.71894e-14	155344	F-fish liking (derived food-liking factor) || id:ebi-fl187-GCST90094762	TRUE	reported	MedicineITLab
ebi-fl187-GCST90094762	rs13074519	3	83622478	G	A	0.426	-0.0561237	0.0102734	4.68091e-08	155344	F-fish liking (derived food-liking factor) || id:ebi-fl187-GCST90094762	TRUE	reported	MedicineITLab
ebi-fl187-GCST90094762	rs1307813	14	29755868	A	C	0.3574	-0.0731176	0.0106005	5.2903e-12	155344	F-fish liking (derived food-liking factor) || id:ebi-fl187-GCST90094762	TRUE	reported	MedicineITLab
ebi-fl187-GCST90094762	rs9836543	3	118336471	A	G	0.3438	-0.0686038	0.0106956	1.41529e-10	155344	F-fish liking (derived food-liking factor) || id:ebi-fl187-GCST90094762	TRUE	reported	MedicineITLab
ebi-fl187-GCST90094762	rs55865909	16	6510511	A	G	0.1215	-0.0863672	0.0155495	2.78637e-08	155344	F-fish liking (derived food-liking factor) || id:ebi-fl187-GCST90094762	TRUE	reported	MedicineITLab
ebi-fl187-GCST90094762	rs11859365	16	83683945	C	A	0.2532	0.118585	0.0116826	3.29592e-24	155344	F-fish liking (derived food-liking factor) || id:ebi-fl187-GCST90094762	TRUE	reported	MedicineITLab
ebi-fl187-GCST90094762	rs2110529	2	59497127	C	T	0.4716	-0.0886492	0.0101767	3.01155e-18	155344	F-fish liking (derived food-liking factor) || id:ebi-fl187-GCST90094762	TRUE	reported	MedicineITLab
ebi-fl187-GCST90094762	rs2526389	3	50192826	T	C	0.4223	0.0713051	0.0102852	4.12617e-12	155344	F-fish liking (derived food-liking factor) || id:ebi-fl187-GCST90094762	TRUE	reported	MedicineITLab
ebi-fl187-GCST90094762	rs2614945	7	3601640	A	T	0.3908	-0.056811	0.0104116	4.85574e-08	155344	F-fish liking (derived food-liking factor) || id:ebi-fl187-GCST90094762	TRUE	reported	MedicineITLab
ebi-fl187-GCST90094762	rs6041381	20	12463411	C	G	0.2837	0.0689231	0.0112693	9.59528e-10	155344	F-fish liking (derived food-liking factor) || id:ebi-fl187-GCST90094762	TRUE	reported	MedicineITLab
ebi-fl187-GCST90094762	rs2413045	22	31665862	G	A	0.2002	-0.0795037	0.0126955	3.79263e-10	155344	F-fish liking (derived food-liking factor) || id:ebi-fl187-GCST90094762	TRUE	reported	MedicineITLab
ebi-fl187-GCST90094762	rs838133	19	49259529	G	A	0.4506	0.0731714	0.0102102	7.69378e-13	155344	F-fish liking (derived food-liking factor) || id:ebi-fl187-GCST90094762	TRUE	reported	MedicineITLab
ebi-fl187-GCST90094767	rs34384674	5	93486950	A	G	0.1319	0.093541	0.0165372	1.54567e-08	159218	F-fruit liking (derived food-liking factor) || id:ebi-fl187-GCST90094767	TRUE	reported	MedicineITLab
ebi-fl187-GCST90094767	rs17023032	3	85622242	A	C	0.3708	-0.0781118	0.0115852	1.55826e-11	159218	F-fruit liking (derived food-liking factor) || id:ebi-fl187-GCST90094767	TRUE	reported	MedicineITLab
ebi-fl187-GCST90094767	rs11059448	12	128527318	G	A	0.0734	0.124924	0.0214572	5.81532e-09	159218	F-fruit liking (derived food-liking factor) || id:ebi-fl187-GCST90094767	TRUE	reported	MedicineITLab
ebi-fl187-GCST90094767	rs13431341	2	167213006	T	C	0.3363	0.0650245	0.0118446	4.02339e-08	159218	F-fruit liking (derived food-liking factor) || id:ebi-fl187-GCST90094767	TRUE	reported	MedicineITLab
ebi-fl187-GCST90094767	rs6775319	3	18758501	T	A	0.2689	-0.0784177	0.0126207	5.18483e-10	159218	F-fruit liking (derived food-liking factor) || id:ebi-fl187-GCST90094767	TRUE	reported	MedicineITLab
ebi-fl187-GCST90094767	rs4929925	11	8655187	A	C	0.3448	-0.0919718	0.0117733	5.63289e-15	159218	F-fruit liking (derived food-liking factor) || id:ebi-fl187-GCST90094767	TRUE	reported	MedicineITLab
ebi-fl187-GCST90094767	rs7798470	7	42294879	G	C	0.3596	-0.0651344	0.0116609	2.32756e-08	159218	F-fruit liking (derived food-liking factor) || id:ebi-fl187-GCST90094767	TRUE	reported	MedicineITLab
ebi-fl187-GCST90094767	rs10249294	7	143723137	A	G	0.3737	0.131404	0.0115669	6.5862e-30	159218	F-fruit liking (derived food-liking factor) || id:ebi-fl187-GCST90094767	TRUE	reported	MedicineITLab
ebi-fl187-GCST90094767	rs35260863	14	22043949	C	T	0.1015	-0.112112	0.01853	1.44585e-09	159218	F-fruit liking (derived food-liking factor) || id:ebi-fl187-GCST90094767	TRUE	reported	MedicineITLab
ebi-fl187-GCST90094767	rs862227	16	73602926	G	A	0.4577	-0.0689873	0.011232	8.14787e-10	159218	F-fruit liking (derived food-liking factor) || id:ebi-fl187-GCST90094767	TRUE	reported	MedicineITLab
ebi-fl187-GCST90094767	rs2410952	5	106463024	T	C	0.3833	-0.0632569	0.0115096	3.8853e-08	159218	F-fruit liking (derived food-liking factor) || id:ebi-fl187-GCST90094767	TRUE	reported	MedicineITLab
ebi-fl187-GCST90094767	rs9759809	4	91225024	C	A	0.3656	-0.0641205	0.0116194	3.42098e-08	159218	F-fruit liking (derived food-liking factor) || id:ebi-fl187-GCST90094767	TRUE	reported	MedicineITLab
ebi-fl187-GCST90094767	rs1775255	6	51243035	T	G	0.4783	-0.0930894	0.0112023	9.58284e-17	159218	F-fruit liking (derived food-liking factor) || id:ebi-fl187-GCST90094767	TRUE	reported	MedicineITLab
ebi-fl187-GCST90094767	rs11879227	19	46193351	G	A	0.1835	0.107419	0.0144568	1.08315e-13	159218	F-fruit liking (derived food-liking factor) || id:ebi-fl187-GCST90094767	TRUE	reported	MedicineITLab
ebi-fl187-GCST90094772	rs9829032	3	85683600	G	A	0.4126	0.08228	0.0147702	2.53737e-08	159473	F-glutamate liking (derived food-liking factor) || id:ebi-fl187-GCST90094772	TRUE	reported	MedicineITLab
ebi-fl187-GCST90094772	rs12653379	5	153133520	G	A	0.3324	0.0937018	0.0154358	1.27566e-09	159473	F-glutamate liking (derived food-liking factor) || id:ebi-fl187-GCST90094772	TRUE	reported	MedicineITLab
ebi-fl187-GCST90094772	rs6808550	3	25107866	G	A	0.4275	0.109248	0.0146981	1.06316e-13	159473	F-glutamate liking (derived food-liking factor) || id:ebi-fl187-GCST90094772	TRUE	reported	MedicineITLab
ebi-fl187-GCST90094772	rs9537160	13	56109838	T	C	0.2785	0.0966349	0.0162213	2.5648e-09	159473	F-glutamate liking (derived food-liking factor) || id:ebi-fl187-GCST90094772	TRUE	reported	MedicineITLab
ebi-fl187-GCST90094772	rs28706835	1	248520460	G	A	0.3105	0.116	0.0157152	1.5661e-13	159473	F-glutamate liking (derived food-liking factor) || id:ebi-fl187-GCST90094772	TRUE	reported	MedicineITLab
ebi-fl187-GCST90094772	rs10761661	10	64525135	T	C	0.4507	0.0834111	0.014614	1.14566e-08	159473	F-glutamate liking (derived food-liking factor) || id:ebi-fl187-GCST90094772	TRUE	reported	MedicineITLab
ebi-fl187-GCST90094772	rs10809247	9	10933475	C	G	0.4518	0.0803245	0.0146108	3.84982e-08	159473	F-glutamate liking (derived food-liking factor) || id:ebi-fl187-GCST90094772	TRUE	reported	MedicineITLab
ebi-fl187-GCST90094772	rs6135558	20	15797818	G	A	0.4289	-0.0826841	0.0146921	1.82521e-08	159473	F-glutamate liking (derived food-liking factor) || id:ebi-fl187-GCST90094772	TRUE	reported	MedicineITLab
ebi-fl187-GCST90094772	rs12721051	19	45422160	G	C	0.1833	-0.121843	0.0187934	8.97256e-11	159473	F-glutamate liking (derived food-liking factor) || id:ebi-fl187-GCST90094772	TRUE	reported	MedicineITLab
ebi-fl187-GCST90094772	rs838133	19	49259529	G	A	0.4506	0.150004	0.0146143	1.0217e-24	159473	F-glutamate liking (derived food-liking factor) || id:ebi-fl187-GCST90094772	TRUE	reported	MedicineITLab
ebi-fl187-GCST90094780	rs8005245	14	20586042	C	G	0.4115	-0.0868949	0.0133768	8.2515e-11	143879	F-healthy breakfast food liking (derived food-liking factor) || id:ebi-fl187-GCST90094780	TRUE	reported	MedicineITLab
ebi-fl187-GCST90094780	rs206309	3	162493156	A	G	0.3821	0.0972623	0.0135476	7.00713e-13	143879	F-healthy breakfast food liking (derived food-liking factor) || id:ebi-fl187-GCST90094780	TRUE	reported	MedicineITLab
ebi-fl187-GCST90094780	rs3105049	13	55941509	T	C	0.2715	-0.106462	0.0148017	6.35935e-13	143879	F-healthy breakfast food liking (derived food-liking factor) || id:ebi-fl187-GCST90094780	TRUE	reported	MedicineITLab
ebi-fl187-GCST90094780	rs3101336	1	72751185	C	T	0.3963	0.0947946	0.0134582	1.87309e-12	143879	F-healthy breakfast food liking (derived food-liking factor) || id:ebi-fl187-GCST90094780	TRUE	reported	MedicineITLab
ebi-fl187-GCST90094780	rs11071754	15	63786934	A	C	0.4904	-0.0720096	0.013168	4.53804e-08	143879	F-healthy breakfast food liking (derived food-liking factor) || id:ebi-fl187-GCST90094780	TRUE	reported	MedicineITLab
ebi-fl187-GCST90094780	rs9265179	6	31289460	C	T	0.3439	-0.0976188	0.0138583	1.86697e-12	143879	F-healthy breakfast food liking (derived food-liking factor) || id:ebi-fl187-GCST90094780	TRUE	reported	MedicineITLab
ebi-fl187-GCST90094780	rs77791627	7	1670353	T	C	0.3359	-0.0865094	0.0139376	5.40401e-10	143879	F-healthy breakfast food liking (derived food-liking factor) || id:ebi-fl187-GCST90094780	TRUE	reported	MedicineITLab
ebi-fl187-GCST90094780	rs1788760	18	21137442	G	A	0.3296	0.0888129	0.0140039	2.26806e-10	143879	F-healthy breakfast food liking (derived food-liking factor) || id:ebi-fl187-GCST90094780	TRUE	reported	MedicineITLab
ebi-fl187-GCST90094780	rs3122703	9	15608986	T	A	0.4611	0.0793809	0.0132056	1.84218e-09	143879	F-healthy breakfast food liking (derived food-liking factor) || id:ebi-fl187-GCST90094780	TRUE	reported	MedicineITLab
ebi-fl187-GCST90094780	rs17817288	16	53807764	G	A	0.4841	0.11654	0.0131723	8.95694e-19	143879	F-healthy breakfast food liking (derived food-liking factor) || id:ebi-fl187-GCST90094780	TRUE	reported	MedicineITLab
ebi-fl187-GCST90094779	rs11708136	3	196143990	T	C	0.3912	-0.0886418	0.0148695	2.50222e-09	150899	F-healthy food liking (derived food-liking factor) || id:ebi-fl187-GCST90094779	TRUE	reported	MedicineITLab
ebi-fl187-GCST90094779	rs290703	1	72876286	A	G	0.3714	0.0964944	0.0150185	1.31818e-10	150899	F-healthy food liking (derived food-liking factor) || id:ebi-fl187-GCST90094779	TRUE	reported	MedicineITLab
ebi-fl187-GCST90094779	rs206274	3	162626846	G	A	0.3029	0.0869207	0.015792	3.71044e-08	150899	F-healthy food liking (derived food-liking factor) || id:ebi-fl187-GCST90094779	TRUE	reported	MedicineITLab
ebi-fl187-GCST90094779	rs17817288	16	53807764	G	A	0.4841	0.0924475	0.0145205	1.9318e-10	150899	F-healthy food liking (derived food-liking factor) || id:ebi-fl187-GCST90094779	TRUE	reported	MedicineITLab
ebi-fl187-GCST90094779	rs3122703	9	15608986	T	A	0.4611	0.0854226	0.0145573	4.41053e-09	150899	F-healthy food liking (derived food-liking factor) || id:ebi-fl187-GCST90094779	TRUE	reported	MedicineITLab
ebi-fl187-GCST90094779	rs2854003	6	31313984	A	G	0.406	-0.085526	0.0147767	7.12713e-09	150899	F-healthy food liking (derived food-liking factor) || id:ebi-fl187-GCST90094779	TRUE	reported	MedicineITLab
ebi-fl187-GCST90094779	rs11168988	12	49755234	G	A	0.1644	0.107061	0.0195787	4.54485e-08	150899	F-healthy food liking (derived food-liking factor) || id:ebi-fl187-GCST90094779	TRUE	reported	MedicineITLab
ebi-fl187-GCST90094779	rs3105049	13	55941509	T	C	0.2715	-0.0892589	0.0163167	4.49064e-08	150899	F-healthy food liking (derived food-liking factor) || id:ebi-fl187-GCST90094779	TRUE	reported	MedicineITLab
ebi-fl187-GCST90094785	rs9397584	6	153388522	T	C	0.2834	0.0226102	0.00393714	9.3129e-09	158666	F-highly palatable foods liking (derived food-liking factor) || id:ebi-fl187-GCST90094785	TRUE	reported	MedicineITLab
ebi-fl187-GCST90094785	rs2470578	3	17330092	A	G	0.4899	0.021818	0.00354926	7.88613e-10	158666	F-highly palatable foods liking (derived food-liking factor) || id:ebi-fl187-GCST90094785	TRUE	reported	MedicineITLab
ebi-fl187-GCST90094785	rs2945319	8	8088933	C	T	0.4731	-0.025507	0.00355368	7.09243e-13	158666	F-highly palatable foods liking (derived food-liking factor) || id:ebi-fl187-GCST90094785	TRUE	reported	MedicineITLab
ebi-fl187-GCST90094785	rs35626515	16	28649651	A	C	0.4032	0.0234822	0.00361697	8.45725e-11	158666	F-highly palatable foods liking (derived food-liking factor) || id:ebi-fl187-GCST90094785	TRUE	reported	MedicineITLab
ebi-fl187-GCST90094785	rs77735344	6	25785874	T	A	0.0759	-0.0366429	0.00669944	4.51181e-08	158666	F-highly palatable foods liking (derived food-liking factor) || id:ebi-fl187-GCST90094785	TRUE	reported	MedicineITLab
ebi-fl187-GCST90094785	rs4649981	1	73652349	A	G	0.4664	-0.0232329	0.00355657	6.47263e-11	158666	F-highly palatable foods liking (derived food-liking factor) || id:ebi-fl187-GCST90094785	TRUE	reported	MedicineITLab
ebi-fl187-GCST90094785	rs6985751	8	143328290	G	A	0.4441	0.0235851	0.00357092	3.98181e-11	158666	F-highly palatable foods liking (derived food-liking factor) || id:ebi-fl187-GCST90094785	TRUE	reported	MedicineITLab
ebi-fl187-GCST90094785	rs73288458	20	43433547	G	C	0.3103	-0.0211514	0.00383529	3.48866e-08	158666	F-highly palatable foods liking (derived food-liking factor) || id:ebi-fl187-GCST90094785	TRUE	reported	MedicineITLab
ebi-fl187-GCST90094785	rs76395182	3	85547337	G	T	0.3529	-0.0239819	0.00371285	1.05293e-10	158666	F-highly palatable foods liking (derived food-liking factor) || id:ebi-fl187-GCST90094785	TRUE	reported	MedicineITLab
ebi-fl187-GCST90094785	rs12195577	6	18791044	C	T	0.4596	-0.0206872	0.00356018	6.21985e-09	158666	F-highly palatable foods liking (derived food-liking factor) || id:ebi-fl187-GCST90094785	TRUE	reported	MedicineITLab
ebi-fl187-GCST90094785	rs55873205	2	159311576	G	C	0.2777	-0.0243885	0.00396162	7.45093e-10	158666	F-highly palatable foods liking (derived food-liking factor) || id:ebi-fl187-GCST90094785	TRUE	reported	MedicineITLab
ebi-fl187-GCST90094785	rs6673455	1	21361048	C	T	0.3976	-0.0218823	0.00362538	1.58104e-09	158666	F-highly palatable foods liking (derived food-liking factor) || id:ebi-fl187-GCST90094785	TRUE	reported	MedicineITLab
ebi-fl187-GCST90094785	rs7587672	2	191723275	C	G	0.2606	-0.0228278	0.00404196	1.62595e-08	158666	F-highly palatable foods liking (derived food-liking factor) || id:ebi-fl187-GCST90094785	TRUE	reported	MedicineITLab
ebi-fl187-GCST90094785	rs814573	19	45424351	T	A	0.1806	-0.0453828	0.00461224	7.59889e-23	158666	F-highly palatable foods liking (derived food-liking factor) || id:ebi-fl187-GCST90094785	TRUE	reported	MedicineITLab
ebi-fl187-GCST90094785	rs7712317	5	153246661	C	T	0.1665	0.0271349	0.00476276	1.21718e-08	158666	F-highly palatable foods liking (derived food-liking factor) || id:ebi-fl187-GCST90094785	TRUE	reported	MedicineITLab
ebi-fl187-GCST90094785	rs2043539	7	12253880	A	G	0.4178	-0.020185	0.00359748	2.0131e-08	158666	F-highly palatable foods liking (derived food-liking factor) || id:ebi-fl187-GCST90094785	TRUE	reported	MedicineITLab
ebi-fl187-GCST90094785	rs10128495	10	21123825	T	G	0.3346	0.0221657	0.00376023	3.75201e-09	158666	F-highly palatable foods liking (derived food-liking factor) || id:ebi-fl187-GCST90094785	TRUE	reported	MedicineITLab
ebi-fl187-GCST90094793	rs2287922	19	49232226	A	G	0.5354	-0.041411	0.006695	6.26e-10	159108	F-lentils/beans liking (derived food-liking factor) || id:ebi-fl187-GCST90094793	TRUE	reported	MedicineITLab
ebi-fl187-GCST90094793	rs4294042	6	107916530	A	G	0.3999	-0.037386	0.006844	4.72e-08	159108	F-lentils/beans liking (derived food-liking factor) || id:ebi-fl187-GCST90094793	TRUE	reported	MedicineITLab
ebi-fl187-GCST90094793	rs1572198	13	58330048	T	C	0.2594	-0.046067	0.007671	1.93e-09	159108	F-lentils/beans liking (derived food-liking factor) || id:ebi-fl187-GCST90094793	TRUE	reported	MedicineITLab
ebi-fl187-GCST90094795	rs6460717	7	71832272	C	G	0.4605	-0.0777185	0.0132332	4.28003e-09	154998	F-low caloric food liking (derived food-liking factor) || id:ebi-fl187-GCST90094795	TRUE	reported	MedicineITLab
ebi-fl187-GCST90094795	rs4364183	3	18809536	A	G	0.2857	-0.0978716	0.0146009	2.04026e-11	154998	F-low caloric food liking (derived food-liking factor) || id:ebi-fl187-GCST90094795	TRUE	reported	MedicineITLab
ebi-fl187-GCST90094795	rs4486206	8	10127970	G	A	0.2332	0.0858896	0.0155981	3.66178e-08	154998	F-low caloric food liking (derived food-liking factor) || id:ebi-fl187-GCST90094795	TRUE	reported	MedicineITLab
ebi-fl187-GCST90094795	rs933738	12	49943122	G	A	0.1728	0.102489	0.0174461	4.23895e-09	154998	F-low caloric food liking (derived food-liking factor) || id:ebi-fl187-GCST90094795	TRUE	reported	MedicineITLab
ebi-fl187-GCST90094795	rs10898126	11	83188844	T	G	0.4069	-0.0759952	0.0134267	1.5135e-08	154998	F-low caloric food liking (derived food-liking factor) || id:ebi-fl187-GCST90094795	TRUE	reported	MedicineITLab
ebi-fl187-GCST90094795	rs224111	10	64552010	A	G	0.3913	-0.074476	0.0135151	3.57659e-08	154998	F-low caloric food liking (derived food-liking factor) || id:ebi-fl187-GCST90094795	TRUE	reported	MedicineITLab
ebi-fl187-GCST90094795	rs9537116	13	56016414	A	G	0.2656	0.117118	0.0149347	4.43441e-15	154998	F-low caloric food liking (derived food-liking factor) || id:ebi-fl187-GCST90094795	TRUE	reported	MedicineITLab
ebi-fl187-GCST90094795	rs11879227	19	46193351	G	A	0.1835	0.103389	0.0170404	1.30103e-09	154998	F-low caloric food liking (derived food-liking factor) || id:ebi-fl187-GCST90094795	TRUE	reported	MedicineITLab
ebi-fl187-GCST90094799	rs76395182	3	85547337	G	T	0.3529	-0.0834494	0.0125396	2.83568e-11	158509	F-meat liking (derived food-liking factor) || id:ebi-fl187-GCST90094799	TRUE	reported	MedicineITLab
ebi-fl187-GCST90094799	rs4233100	1	73556893	T	A	0.4985	-0.0764258	0.0119847	1.80666e-10	158509	F-meat liking (derived food-liking factor) || id:ebi-fl187-GCST90094799	TRUE	reported	MedicineITLab
ebi-fl187-GCST90094799	rs2733481	3	17320397	A	G	0.4507	0.0709336	0.0120434	3.86534e-09	158509	F-meat liking (derived food-liking factor) || id:ebi-fl187-GCST90094799	TRUE	reported	MedicineITLab
ebi-fl187-GCST90094799	rs8083301	18	21078579	T	A	0.3508	-0.0775902	0.0125567	6.44423e-10	158509	F-meat liking (derived food-liking factor) || id:ebi-fl187-GCST90094799	TRUE	reported	MedicineITLab
ebi-fl187-GCST90094799	rs11911432	21	34370555	G	T	0.2292	0.0804206	0.0142567	1.69153e-08	158509	F-meat liking (derived food-liking factor) || id:ebi-fl187-GCST90094799	TRUE	reported	MedicineITLab
ebi-fl187-GCST90094799	rs72614026	8	143403979	C	T	0.0492	0.157301	0.0277057	1.36613e-08	158509	F-meat liking (derived food-liking factor) || id:ebi-fl187-GCST90094799	TRUE	reported	MedicineITLab
ebi-fl187-GCST90094799	rs186775337	2	206956260	C	T	0.3988	-0.0751178	0.012238	8.35139e-10	158509	F-meat liking (derived food-liking factor) || id:ebi-fl187-GCST90094799	TRUE	reported	MedicineITLab
ebi-fl187-GCST90094799	rs9393688	6	26207174	T	A	0.2641	-0.08098	0.0135926	2.55887e-09	158509	F-meat liking (derived food-liking factor) || id:ebi-fl187-GCST90094799	TRUE	reported	MedicineITLab
ebi-fl187-GCST90094799	rs75189942	3	62428323	T	C	0.0534	-0.147684	0.0266528	3.00671e-08	158509	F-meat liking (derived food-liking factor) || id:ebi-fl187-GCST90094799	TRUE	reported	MedicineITLab
ebi-fl187-GCST90094799	rs429358	19	45411941	C	T	0.1486	-0.166912	0.0168469	3.85758e-23	158509	F-meat liking (derived food-liking factor) || id:ebi-fl187-GCST90094799	TRUE	reported	MedicineITLab
ebi-fl187-GCST90094799	rs61880662	11	30901989	G	A	0.1491	-0.0923115	0.0168236	4.08735e-08	158509	F-meat liking (derived food-liking factor) || id:ebi-fl187-GCST90094799	TRUE	reported	MedicineITLab
ebi-fl187-GCST90094799	rs1006945	20	37458009	T	G	0.4705	-0.0674092	0.0120056	1.96769e-08	158509	F-meat liking (derived food-liking factor) || id:ebi-fl187-GCST90094799	TRUE	reported	MedicineITLab
ebi-fl187-GCST90094804	rs10219331	11	132697663	T	C	0.4255	0.0719213	0.013129	4.30078e-08	158547	F-oily fish liking (derived food-liking factor) || id:ebi-fl187-GCST90094804	TRUE	reported	MedicineITLab
ebi-fl187-GCST90094804	rs62171962	2	77224930	T	C	0.2407	0.092142	0.0151839	1.29189e-09	158547	F-oily fish liking (derived food-liking factor) || id:ebi-fl187-GCST90094804	TRUE	reported	MedicineITLab
ebi-fl187-GCST90094804	rs3106840	2	44858586	A	G	0.2173	-0.096187	0.0157398	9.89743e-10	158547	F-oily fish liking (derived food-liking factor) || id:ebi-fl187-GCST90094804	TRUE	reported	MedicineITLab
ebi-fl187-GCST90094804	rs6800021	3	50190346	A	G	0.4216	0.0803028	0.0131451	1.00281e-09	158547	F-oily fish liking (derived food-liking factor) || id:ebi-fl187-GCST90094804	TRUE	reported	MedicineITLab
ebi-fl187-GCST90094804	rs62033400	16	53811788	G	A	0.3958	0.0724978	0.0132739	4.71683e-08	158547	F-oily fish liking (derived food-liking factor) || id:ebi-fl187-GCST90094804	TRUE	reported	MedicineITLab
ebi-fl187-GCST90094804	rs10043587	5	144130459	G	A	0.481	0.0815304	0.0129919	3.48521e-10	158547	F-oily fish liking (derived food-liking factor) || id:ebi-fl187-GCST90094804	TRUE	reported	MedicineITLab
ebi-fl187-GCST90094804	rs967168	5	164621218	A	C	0.3767	0.0795673	0.0133962	2.85822e-09	158547	F-oily fish liking (derived food-liking factor) || id:ebi-fl187-GCST90094804	TRUE	reported	MedicineITLab
ebi-fl187-GCST90094804	rs55865909	16	6510511	A	G	0.1215	-0.108346	0.0198687	4.94926e-08	158547	F-oily fish liking (derived food-liking factor) || id:ebi-fl187-GCST90094804	TRUE	reported	MedicineITLab
ebi-fl187-GCST90094804	rs16961150	16	83681015	G	C	0.2499	0.104201	0.0149929	3.65165e-12	158547	F-oily fish liking (derived food-liking factor) || id:ebi-fl187-GCST90094804	TRUE	reported	MedicineITLab
ebi-fl187-GCST90094804	rs1724417	17	43672118	G	A	0.1727	-0.100551	0.0171732	4.7665e-09	158547	F-oily fish liking (derived food-liking factor) || id:ebi-fl187-GCST90094804	TRUE	reported	MedicineITLab
ebi-fl187-GCST90094804	rs2110529	2	59497127	C	T	0.4716	-0.0967877	0.0130035	9.82624e-14	158547	F-oily fish liking (derived food-liking factor) || id:ebi-fl187-GCST90094804	TRUE	reported	MedicineITLab
ebi-fl187-GCST90094804	rs3105049	13	55941509	T	C	0.2715	-0.105892	0.0145958	4.01759e-13	158547	F-oily fish liking (derived food-liking factor) || id:ebi-fl187-GCST90094804	TRUE	reported	MedicineITLab
ebi-fl187-GCST90094824	rs4532156	3	18783476	C	T	0.2804	-0.0851354	0.0124669	8.55734e-12	159432	F-salad vegetables liking (derived food-liking factor) || id:ebi-fl187-GCST90094824	TRUE	reported	MedicineITLab
ebi-fl187-GCST90094824	rs4486206	8	10127970	G	A	0.2332	0.0903322	0.0132431	9.03539e-12	159432	F-salad vegetables liking (derived food-liking factor) || id:ebi-fl187-GCST90094824	TRUE	reported	MedicineITLab
ebi-fl187-GCST90094824	rs62462026	7	88332593	G	A	0.4777	0.0625654	0.0112113	2.39753e-08	159432	F-salad vegetables liking (derived food-liking factor) || id:ebi-fl187-GCST90094824	TRUE	reported	MedicineITLab
ebi-fl187-GCST90094824	rs34662493	12	109947194	G	A	0.0954	-0.112873	0.019063	3.19862e-09	159432	F-salad vegetables liking (derived food-liking factor) || id:ebi-fl187-GCST90094824	TRUE	reported	MedicineITLab
ebi-fl187-GCST90094824	rs9537137	13	56071468	A	G	0.2793	-0.0824424	0.0124819	3.97685e-11	159432	F-salad vegetables liking (derived food-liking factor) || id:ebi-fl187-GCST90094824	TRUE	reported	MedicineITLab
ebi-fl187-GCST90094824	rs10760399	9	128493296	G	C	0.3835	-0.0651942	0.0115172	1.50829e-08	159432	F-salad vegetables liking (derived food-liking factor) || id:ebi-fl187-GCST90094824	TRUE	reported	MedicineITLab
ebi-fl187-GCST90094824	rs34210137	2	144154917	G	A	0.4002	0.0697375	0.0114302	1.05288e-09	159432	F-salad vegetables liking (derived food-liking factor) || id:ebi-fl187-GCST90094824	TRUE	reported	MedicineITLab
ebi-fl187-GCST90094824	rs7619139	3	25110415	A	T	0.4111	0.0842449	0.0113815	1.34238e-13	159432	F-salad vegetables liking (derived food-liking factor) || id:ebi-fl187-GCST90094824	TRUE	reported	MedicineITLab
ebi-fl187-GCST90094824	rs4728071	7	127186449	C	T	0.2108	0.0803549	0.0137298	4.84018e-09	159432	F-salad vegetables liking (derived food-liking factor) || id:ebi-fl187-GCST90094824	TRUE	reported	MedicineITLab
ebi-fl187-GCST90094824	rs1017679	15	51968419	T	C	0.261	0.070532	0.0127512	3.17707e-08	159432	F-salad vegetables liking (derived food-liking factor) || id:ebi-fl187-GCST90094824	TRUE	reported	MedicineITLab
ebi-fl187-GCST90094824	rs13135092	4	103198082	G	A	0.0811	0.119003	0.020514	6.59024e-09	159432	F-salad vegetables liking (derived food-liking factor) || id:ebi-fl187-GCST90094824	TRUE	reported	MedicineITLab
ebi-fl187-GCST90094827	rs814573	19	45424351	T	A	0.1806	-0.105007	0.0158612	3.58305e-11	156509	F-salty food liking (derived food-liking factor) || id:ebi-fl187-GCST90094827	TRUE	reported	MedicineITLab
ebi-fl187-GCST90094827	rs9876378	3	85071278	A	G	0.3757	0.0723664	0.0125987	9.24853e-09	156509	F-salty food liking (derived food-liking factor) || id:ebi-fl187-GCST90094827	TRUE	reported	MedicineITLab
ebi-fl187-GCST90094827	rs2049603	7	113986650	A	G	0.4978	0.0794538	0.0122033	7.47241e-11	156509	F-salty food liking (derived food-liking factor) || id:ebi-fl187-GCST90094827	TRUE	reported	MedicineITLab
ebi-fl187-GCST90094827	rs12653396	5	87847273	A	T	0.4324	-0.0767047	0.0123163	4.72659e-10	156509	F-salty food liking (derived food-liking factor) || id:ebi-fl187-GCST90094827	TRUE	reported	MedicineITLab
ebi-fl187-GCST90094827	rs9950657	18	36996814	G	C	0.4333	0.0703599	0.0123132	1.10239e-08	156509	F-salty food liking (derived food-liking factor) || id:ebi-fl187-GCST90094827	TRUE	reported	MedicineITLab
ebi-fl187-GCST90094827	rs750090	4	152931436	C	T	0.3565	-0.0787686	0.0127391	6.28074e-10	156509	F-salty food liking (derived food-liking factor) || id:ebi-fl187-GCST90094827	TRUE	reported	MedicineITLab
ebi-fl187-GCST90094827	rs75826611	8	143323591	G	A	0.3669	0.0864374	0.01266	8.63372e-12	156509	F-salty food liking (derived food-liking factor) || id:ebi-fl187-GCST90094827	TRUE	reported	MedicineITLab
ebi-fl187-GCST90094827	rs10502967	18	50792090	T	C	0.4039	0.0764691	0.012435	7.77272e-10	156509	F-salty food liking (derived food-liking factor) || id:ebi-fl187-GCST90094827	TRUE	reported	MedicineITLab
ebi-fl187-GCST90094827	rs4655848	1	87919920	T	C	0.4108	0.0724389	0.0124021	5.19357e-09	156509	F-salty food liking (derived food-liking factor) || id:ebi-fl187-GCST90094827	TRUE	reported	MedicineITLab
ebi-fl187-GCST90094827	rs72697076	9	3235843	A	C	0.0693	-0.144963	0.0240254	1.60195e-09	156509	F-salty food liking (derived food-liking factor) || id:ebi-fl187-GCST90094827	TRUE	reported	MedicineITLab
ebi-fl187-GCST90094827	rs543760429	22	43147206	C	T	0.0379	0.242976	0.0319531	2.86796e-14	156509	F-salty food liking (derived food-liking factor) || id:ebi-fl187-GCST90094827	TRUE	reported	MedicineITLab
ebi-fl187-GCST90094827	rs1449559	8	76553809	T	A	0.4752	0.0712029	0.0122182	5.62285e-09	156509	F-salty food liking (derived food-liking factor) || id:ebi-fl187-GCST90094827	TRUE	reported	MedicineITLab
ebi-fl187-GCST90094831	rs671722	2	104387855	A	G	0.4129	-0.0813497	0.0140239	6.60064e-09	158928	F-sauces liking (derived food-liking factor) || id:ebi-fl187-GCST90094831	TRUE	reported	MedicineITLab
ebi-fl187-GCST90094831	rs838133	19	49259529	G	A	0.4506	0.10147	0.0138774	2.63369e-13	158928	F-sauces liking (derived food-liking factor) || id:ebi-fl187-GCST90094831	TRUE	reported	MedicineITLab
ebi-fl187-GCST90094831	rs848307	1	16319232	G	A	0.0997	0.129098	0.0230466	2.12367e-08	158928	F-sauces liking (derived food-liking factor) || id:ebi-fl187-GCST90094831	TRUE	reported	MedicineITLab
ebi-fl187-GCST90094831	rs814573	19	45424351	T	A	0.1806	-0.112031	0.017949	4.33037e-10	158928	F-sauces liking (derived food-liking factor) || id:ebi-fl187-GCST90094831	TRUE	reported	MedicineITLab
ebi-fl187-GCST90094831	rs922234	5	153159954	G	C	0.3326	0.0963212	0.0146553	4.94888e-11	158928	F-sauces liking (derived food-liking factor) || id:ebi-fl187-GCST90094831	TRUE	reported	MedicineITLab
ebi-fl187-GCST90094831	rs2043539	7	12253880	A	G	0.4178	-0.0786382	0.014	1.9428e-08	158928	F-sauces liking (derived food-liking factor) || id:ebi-fl187-GCST90094831	TRUE	reported	MedicineITLab
ebi-fl187-GCST90094831	rs544012575	6	153375060	A	G	0.2846	0.0854645	0.0153023	2.33584e-08	158928	F-sauces liking (derived food-liking factor) || id:ebi-fl187-GCST90094831	TRUE	reported	MedicineITLab
ebi-fl187-GCST90094831	rs12024899	1	73678888	A	C	0.3249	0.0831125	0.0147431	1.72652e-08	158928	F-sauces liking (derived food-liking factor) || id:ebi-fl187-GCST90094831	TRUE	reported	MedicineITLab
ebi-fl187-GCST90094831	rs7330681	13	56102131	G	A	0.271	-0.0965333	0.0155346	5.16215e-10	158928	F-sauces liking (derived food-liking factor) || id:ebi-fl187-GCST90094831	TRUE	reported	MedicineITLab
ebi-fl187-GCST90094835	rs12024497	1	91151544	G	T	0.4142	-0.0670763	0.011677	9.22901e-09	158684	F-savour/caloric food liking (derived food-liking factor) || id:ebi-fl187-GCST90094835	TRUE	reported	MedicineITLab
ebi-fl187-GCST90094835	rs429358	19	45411941	C	T	0.1486	-0.162062	0.0161709	1.22179e-23	158684	F-savour/caloric food liking (derived food-liking factor) || id:ebi-fl187-GCST90094835	TRUE	reported	MedicineITLab
ebi-fl187-GCST90094835	rs4649981	1	73652349	A	G	0.4664	-0.0776122	0.0115298	1.68013e-11	158684	F-savour/caloric food liking (derived food-liking factor) || id:ebi-fl187-GCST90094835	TRUE	reported	MedicineITLab
ebi-fl187-GCST90094835	rs35626515	16	28649651	A	C	0.4032	0.0641629	0.0117256	4.44921e-08	158684	F-savour/caloric food liking (derived food-liking factor) || id:ebi-fl187-GCST90094835	TRUE	reported	MedicineITLab
ebi-fl187-GCST90094835	rs1121954	2	159387015	C	T	0.2708	-0.0815331	0.0129438	2.99587e-10	158684	F-savour/caloric food liking (derived food-liking factor) || id:ebi-fl187-GCST90094835	TRUE	reported	MedicineITLab
ebi-fl187-GCST90094835	rs4350094	8	143378869	T	C	0.4708	0.0663366	0.0115234	8.57896e-09	158684	F-savour/caloric food liking (derived food-liking factor) || id:ebi-fl187-GCST90094835	TRUE	reported	MedicineITLab
ebi-fl187-GCST90094835	rs76395182	3	85547337	G	T	0.3529	-0.071549	0.0120365	2.77551e-09	158684	F-savour/caloric food liking (derived food-liking factor) || id:ebi-fl187-GCST90094835	TRUE	reported	MedicineITLab
ebi-fl187-GCST90094835	rs2447097	17	2278064	G	T	0.4608	0.0751993	0.0115393	7.18228e-11	158684	F-savour/caloric food liking (derived food-liking factor) || id:ebi-fl187-GCST90094835	TRUE	reported	MedicineITLab
ebi-fl187-GCST90094835	rs61779135	1	21532625	A	G	0.3948	-0.0700527	0.0117672	2.62904e-09	158684	F-savour/caloric food liking (derived food-liking factor) || id:ebi-fl187-GCST90094835	TRUE	reported	MedicineITLab
ebi-fl187-GCST90094835	rs9393688	6	26207174	T	A	0.2641	-0.0779561	0.0130472	2.30173e-09	158684	F-savour/caloric food liking (derived food-liking factor) || id:ebi-fl187-GCST90094835	TRUE	reported	MedicineITLab
ebi-fl187-GCST90094835	rs12682352	8	8646246	C	T	0.4742	-0.0910285	0.0115191	2.73619e-15	158684	F-savour/caloric food liking (derived food-liking factor) || id:ebi-fl187-GCST90094835	TRUE	reported	MedicineITLab
ebi-fl187-GCST90094835	rs7587672	2	191723275	C	G	0.2606	-0.0800923	0.0131034	9.8183e-10	158684	F-savour/caloric food liking (derived food-liking factor) || id:ebi-fl187-GCST90094835	TRUE	reported	MedicineITLab
ebi-fl187-GCST90094835	rs73288458	20	43433547	G	C	0.3103	-0.0690821	0.0124334	2.75741e-08	158684	F-savour/caloric food liking (derived food-liking factor) || id:ebi-fl187-GCST90094835	TRUE	reported	MedicineITLab
ebi-fl187-GCST90094833	rs814573	19	45424351	T	A	0.1806	-0.114517	0.014985	2.13697e-14	157915	F-savoury food liking (derived food-liking factor) || id:ebi-fl187-GCST90094833	TRUE	reported	MedicineITLab
ebi-fl187-GCST90094833	rs6808550	3	25107866	G	A	0.4275	0.0890074	0.0116522	2.19451e-14	157915	F-savoury food liking (derived food-liking factor) || id:ebi-fl187-GCST90094833	TRUE	reported	MedicineITLab
ebi-fl187-GCST90094833	rs2236295	10	64564892	T	G	0.3992	0.0903815	0.0117707	1.60963e-14	157915	F-savoury food liking (derived food-liking factor) || id:ebi-fl187-GCST90094833	TRUE	reported	MedicineITLab
ebi-fl187-GCST90094833	rs921966	2	104319974	C	T	0.3945	-0.0739007	0.0117946	3.7128e-10	157915	F-savoury food liking (derived food-liking factor) || id:ebi-fl187-GCST90094833	TRUE	reported	MedicineITLab
ebi-fl187-GCST90094833	rs1411112	1	204679248	A	G	0.1116	-0.110224	0.0183074	1.73617e-09	157915	F-savoury food liking (derived food-liking factor) || id:ebi-fl187-GCST90094833	TRUE	reported	MedicineITLab
ebi-fl187-GCST90094833	rs6421143	5	153120718	G	A	0.3333	0.0877304	0.0122287	7.27652e-13	157915	F-savoury food liking (derived food-liking factor) || id:ebi-fl187-GCST90094833	TRUE	reported	MedicineITLab
ebi-fl187-GCST90094833	rs80028338	17	44161470	C	A	0.2051	-0.101692	0.0142766	1.05599e-12	157915	F-savoury food liking (derived food-liking factor) || id:ebi-fl187-GCST90094833	TRUE	reported	MedicineITLab
ebi-fl187-GCST90094833	rs41271151	9	23692125	G	C	0.1615	0.0895101	0.0156648	1.10295e-08	157915	F-savoury food liking (derived food-liking factor) || id:ebi-fl187-GCST90094833	TRUE	reported	MedicineITLab
ebi-fl187-GCST90094833	rs58449464	2	77334916	C	T	0.2647	0.0956401	0.0130663	2.48756e-13	157915	F-savoury food liking (derived food-liking factor) || id:ebi-fl187-GCST90094833	TRUE	reported	MedicineITLab
ebi-fl187-GCST90094833	rs2110529	2	59497127	C	T	0.4716	-0.0749333	0.0115477	8.63904e-11	157915	F-savoury food liking (derived food-liking factor) || id:ebi-fl187-GCST90094833	TRUE	reported	MedicineITLab
ebi-fl187-GCST90094833	rs11637716	15	51965186	C	T	0.4422	0.0633302	0.0116069	4.86214e-08	157915	F-savoury food liking (derived food-liking factor) || id:ebi-fl187-GCST90094833	TRUE	reported	MedicineITLab
ebi-fl187-GCST90094833	rs10168014	2	162105737	G	A	0.1976	0.0798472	0.0144769	3.47777e-08	157915	F-savoury food liking (derived food-liking factor) || id:ebi-fl187-GCST90094833	TRUE	reported	MedicineITLab
ebi-fl187-GCST90094833	rs56137030	16	53825905	A	G	0.3945	0.0958485	0.0117946	4.41908e-16	157915	F-savoury food liking (derived food-liking factor) || id:ebi-fl187-GCST90094833	TRUE	reported	MedicineITLab
ebi-fl187-GCST90094833	rs34958196	7	73043101	A	G	0.1281	-0.0958294	0.0172487	2.76408e-08	157915	F-savoury food liking (derived food-liking factor) || id:ebi-fl187-GCST90094833	TRUE	reported	MedicineITLab
ebi-fl187-GCST90094833	rs1603460	12	23092626	T	G	0.4238	-0.0646235	0.0116653	3.02812e-08	157915	F-savoury food liking (derived food-liking factor) || id:ebi-fl187-GCST90094833	TRUE	reported	MedicineITLab
ebi-fl187-GCST90094833	rs7872912	9	15761077	T	C	0.4713	0.0718201	0.0115481	4.9962e-10	157915	F-savoury food liking (derived food-liking factor) || id:ebi-fl187-GCST90094833	TRUE	reported	MedicineITLab
ebi-fl187-GCST90094833	rs838133	19	49259529	G	A	0.4506	0.131004	0.0115857	1.20637e-29	157915	F-savoury food liking (derived food-liking factor) || id:ebi-fl187-GCST90094833	TRUE	reported	MedicineITLab
ebi-fl187-GCST90094833	rs3105049	13	55941509	T	C	0.2715	-0.132189	0.0129617	2.01628e-24	157915	F-savoury food liking (derived food-liking factor) || id:ebi-fl187-GCST90094833	TRUE	reported	MedicineITLab
ebi-fl187-GCST90094833	rs11859365	16	83683945	C	A	0.2532	0.115221	0.0132565	3.57311e-18	157915	F-savoury food liking (derived food-liking factor) || id:ebi-fl187-GCST90094833	TRUE	reported	MedicineITLab
ebi-fl187-GCST90094833	rs13029813	2	207046344	C	T	0.3382	-0.0745298	0.0121846	9.55325e-10	157915	F-savoury food liking (derived food-liking factor) || id:ebi-fl187-GCST90094833	TRUE	reported	MedicineITLab
ebi-fl187-GCST90094833	rs12629607	3	85583608	C	T	0.3501	-0.105388	0.0120849	2.76682e-18	157915	F-savoury food liking (derived food-liking factor) || id:ebi-fl187-GCST90094833	TRUE	reported	MedicineITLab
ebi-fl187-GCST90094833	rs115003386	3	155310977	C	G	0.047	-0.155408	0.0272375	1.15888e-08	157915	F-savoury food liking (derived food-liking factor) || id:ebi-fl187-GCST90094833	TRUE	reported	MedicineITLab
ebi-fl187-GCST90094836	rs715280	2	77301099	A	G	0.2603	0.0801814	0.0113103	1.34833e-12	156740	F-seafood liking (derived food-liking factor) || id:ebi-fl187-GCST90094836	TRUE	reported	MedicineITLab
ebi-fl187-GCST90094836	rs2110529	2	59497127	C	T	0.4716	-0.0771916	0.0099419	8.2119e-15	156740	F-seafood liking (derived food-liking factor) || id:ebi-fl187-GCST90094836	TRUE	reported	MedicineITLab
ebi-fl187-GCST90094836	rs78431265	4	139449110	C	T	0.1676	-0.0731775	0.0132872	3.64266e-08	156740	F-seafood liking (derived food-liking factor) || id:ebi-fl187-GCST90094836	TRUE	reported	MedicineITLab
ebi-fl187-GCST90094836	rs1136778	6	32489711	G	A	0.0802	-0.162538	0.0182727	5.83656e-19	156740	F-seafood liking (derived food-liking factor) || id:ebi-fl187-GCST90094836	TRUE	reported	MedicineITLab
ebi-fl187-GCST90094836	rs3105049	13	55941509	T	C	0.2715	-0.105316	0.0111593	3.81695e-21	156740	F-seafood liking (derived food-liking factor) || id:ebi-fl187-GCST90094836	TRUE	reported	MedicineITLab
ebi-fl187-GCST90094836	rs11859365	16	83683945	C	A	0.2532	0.104064	0.0114131	7.6562e-20	156740	F-seafood liking (derived food-liking factor) || id:ebi-fl187-GCST90094836	TRUE	reported	MedicineITLab
ebi-fl187-GCST90094836	rs7682682	4	32801698	G	C	0.2421	-0.0640183	0.011586	3.28601e-08	156740	F-seafood liking (derived food-liking factor) || id:ebi-fl187-GCST90094836	TRUE	reported	MedicineITLab
ebi-fl187-GCST90094836	rs140382641	9	15597149	T	C	0.4895	-0.0781719	0.00992804	3.43885e-15	156740	F-seafood liking (derived food-liking factor) || id:ebi-fl187-GCST90094836	TRUE	reported	MedicineITLab
ebi-fl187-GCST90094836	rs379401	16	73830364	G	C	0.437	-0.0563877	0.0100056	1.7443e-08	156740	F-seafood liking (derived food-liking factor) || id:ebi-fl187-GCST90094836	TRUE	reported	MedicineITLab
ebi-fl187-GCST90094836	rs76084961	3	85604041	G	T	0.3772	-0.0886211	0.0102395	4.93563e-18	156740	F-seafood liking (derived food-liking factor) || id:ebi-fl187-GCST90094836	TRUE	reported	MedicineITLab
ebi-fl187-GCST90094836	rs4552632	5	164574688	A	G	0.3825	0.0701014	0.0102118	6.66183e-12	156740	F-seafood liking (derived food-liking factor) || id:ebi-fl187-GCST90094836	TRUE	reported	MedicineITLab
ebi-fl187-GCST90094836	rs5020205	9	3971439	C	G	0.3407	-0.0573989	0.0104715	4.21919e-08	156740	F-seafood liking (derived food-liking factor) || id:ebi-fl187-GCST90094836	TRUE	reported	MedicineITLab
ebi-fl187-GCST90094836	rs1848797	10	64552934	G	A	0.3944	0.0755173	0.0101549	1.03369e-13	156740	F-seafood liking (derived food-liking factor) || id:ebi-fl187-GCST90094836	TRUE	reported	MedicineITLab
ebi-fl187-GCST90094836	rs1724417	17	43672118	G	A	0.1727	-0.0883268	0.0131299	1.72997e-11	156740	F-seafood liking (derived food-liking factor) || id:ebi-fl187-GCST90094836	TRUE	reported	MedicineITLab
ebi-fl187-GCST90094836	rs920990	13	58701434	T	C	0.4545	0.0660854	0.00996721	3.35051e-11	156740	F-seafood liking (derived food-liking factor) || id:ebi-fl187-GCST90094836	TRUE	reported	MedicineITLab
ebi-fl187-GCST90094836	rs1319815	3	30844004	G	C	0.2938	-0.0610068	0.0108955	2.15278e-08	156740	F-seafood liking (derived food-liking factor) || id:ebi-fl187-GCST90094836	TRUE	reported	MedicineITLab
ebi-fl187-GCST90094836	rs12538685	7	78936468	T	G	0.3017	-0.0664755	0.0108126	7.84744e-10	156740	F-seafood liking (derived food-liking factor) || id:ebi-fl187-GCST90094836	TRUE	reported	MedicineITLab
ebi-fl187-GCST90094836	rs1281943	6	32598090	C	T	0.0861	-0.16557	0.0176924	8.10573e-21	156740	F-seafood liking (derived food-liking factor) || id:ebi-fl187-GCST90094836	TRUE	reported	MedicineITLab
ebi-fl187-GCST90094836	rs3909727	11	126587382	G	A	0.1639	0.0866395	0.0134066	1.03026e-10	156740	F-seafood liking (derived food-liking factor) || id:ebi-fl187-GCST90094836	TRUE	reported	MedicineITLab
ebi-fl187-GCST90094836	rs6957780	7	68030709	A	G	0.4492	0.0560309	0.00997748	1.95725e-08	156740	F-seafood liking (derived food-liking factor) || id:ebi-fl187-GCST90094836	TRUE	reported	MedicineITLab
ebi-fl187-GCST90094836	rs2526389	3	50192826	T	C	0.4223	0.0622097	0.0100479	5.96674e-10	156740	F-seafood liking (derived food-liking factor) || id:ebi-fl187-GCST90094836	TRUE	reported	MedicineITLab
ebi-fl187-GCST90094836	rs73728611	6	32589363	G	A	0.1217	-0.165682	0.01518	9.82628e-28	156740	F-seafood liking (derived food-liking factor) || id:ebi-fl187-GCST90094836	TRUE	reported	MedicineITLab
ebi-fl187-GCST90094836	rs117108573	6	32489679	T	C	0.079	-0.164236	0.018399	4.40312e-19	156740	F-seafood liking (derived food-liking factor) || id:ebi-fl187-GCST90094836	TRUE	reported	MedicineITLab
ebi-fl187-GCST90094836	rs624565	18	40947391	T	C	0.3397	-0.0741155	0.010479	1.51872e-12	156740	F-seafood liking (derived food-liking factor) || id:ebi-fl187-GCST90094836	TRUE	reported	MedicineITLab
ebi-fl187-GCST90094836	rs62273284	3	118361683	T	C	0.3792	-0.0643915	0.0102289	3.07261e-10	156740	F-seafood liking (derived food-liking factor) || id:ebi-fl187-GCST90094836	TRUE	reported	MedicineITLab
ebi-fl187-GCST90094836	rs35511257	6	32545392	C	G	0.0927	-0.162164	0.0171129	2.63896e-21	156740	F-seafood liking (derived food-liking factor) || id:ebi-fl187-GCST90094836	TRUE	reported	MedicineITLab
ebi-fl187-GCST90094836	rs11031140	11	30608133	A	G	0.1933	0.0688352	0.012568	4.32541e-08	156740	F-seafood liking (derived food-liking factor) || id:ebi-fl187-GCST90094836	TRUE	reported	MedicineITLab
ebi-fl187-GCST90094836	rs3731769	2	162107295	T	G	0.2989	0.0651936	0.0108414	1.8167e-09	156740	F-seafood liking (derived food-liking factor) || id:ebi-fl187-GCST90094836	TRUE	reported	MedicineITLab
ebi-fl187-GCST90094836	rs56137030	16	53825905	A	G	0.3945	0.0776293	0.0101545	2.09207e-14	156740	F-seafood liking (derived food-liking factor) || id:ebi-fl187-GCST90094836	TRUE	reported	MedicineITLab
ebi-fl187-GCST90094836	rs7148387	14	29775132	G	A	0.4101	-0.062166	0.0100903	7.22985e-10	156740	F-seafood liking (derived food-liking factor) || id:ebi-fl187-GCST90094836	TRUE	reported	MedicineITLab
ebi-fl187-GCST90094836	rs12439895	15	67707001	T	A	0.251	-0.0646256	0.0114462	1.64179e-08	156740	F-seafood liking (derived food-liking factor) || id:ebi-fl187-GCST90094836	TRUE	reported	MedicineITLab
ebi-fl187-GCST90094836	rs1402940	8	114116686	T	G	0.305	0.0603056	0.0107794	2.21239e-08	156740	F-seafood liking (derived food-liking factor) || id:ebi-fl187-GCST90094836	TRUE	reported	MedicineITLab
ebi-fl187-GCST90094836	rs838133	19	49259529	G	A	0.4506	0.0646286	0.00997465	9.21602e-11	156740	F-seafood liking (derived food-liking factor) || id:ebi-fl187-GCST90094836	TRUE	reported	MedicineITLab
ebi-fl187-GCST90094836	rs6041381	20	12463411	C	G	0.2837	0.0634578	0.0110093	8.2141e-09	156740	F-seafood liking (derived food-liking factor) || id:ebi-fl187-GCST90094836	TRUE	reported	MedicineITLab
ebi-fl187-GCST90094837	rs11680553	2	44578898	C	T	0.3769	-0.0638609	0.0091821	3.52717e-12	152547	F-sharp flavour liking (derived food-liking factor) || id:ebi-fl187-GCST90094837	TRUE	reported	MedicineITLab
ebi-fl187-GCST90094837	rs149328785	6	157326236	T	C	0.2683	-0.062673	0.0100429	4.36024e-10	152547	F-sharp flavour liking (derived food-liking factor) || id:ebi-fl187-GCST90094837	TRUE	reported	MedicineITLab
ebi-fl187-GCST90094837	rs7844683	8	35078898	G	A	0.4129	0.0516831	0.00903765	1.07378e-08	152547	F-sharp flavour liking (derived food-liking factor) || id:ebi-fl187-GCST90094837	TRUE	reported	MedicineITLab
ebi-fl187-GCST90094837	rs607863	1	88777911	C	T	0.2922	-0.0558946	0.0097845	1.11285e-08	152547	F-sharp flavour liking (derived food-liking factor) || id:ebi-fl187-GCST90094837	TRUE	reported	MedicineITLab
ebi-fl187-GCST90094837	rs71328455	3	83946294	C	T	0.2083	0.0613217	0.0109574	2.18903e-08	152547	F-sharp flavour liking (derived food-liking factor) || id:ebi-fl187-GCST90094837	TRUE	reported	MedicineITLab
ebi-fl187-GCST90094837	rs12665383	6	140561696	T	C	0.3526	0.0668463	0.00931336	7.1019e-13	152547	F-sharp flavour liking (derived food-liking factor) || id:ebi-fl187-GCST90094837	TRUE	reported	MedicineITLab
ebi-fl187-GCST90094837	rs7423637	2	145818064	T	A	0.3094	0.0592885	0.00962632	7.32082e-10	152547	F-sharp flavour liking (derived food-liking factor) || id:ebi-fl187-GCST90094837	TRUE	reported	MedicineITLab
ebi-fl187-GCST90094837	rs2457437	8	22731695	C	A	0.331	0.0522631	0.00945599	3.25781e-08	152547	F-sharp flavour liking (derived food-liking factor) || id:ebi-fl187-GCST90094837	TRUE	reported	MedicineITLab
ebi-fl187-GCST90094837	rs2532387	17	44313522	T	G	0.2169	-0.111619	0.0107968	4.73739e-25	152547	F-sharp flavour liking (derived food-liking factor) || id:ebi-fl187-GCST90094837	TRUE	reported	MedicineITLab
ebi-fl187-GCST90094837	rs7709884	5	153054326	A	G	0.1767	0.0655289	0.0116664	1.94416e-08	152547	F-sharp flavour liking (derived food-liking factor) || id:ebi-fl187-GCST90094837	TRUE	reported	MedicineITLab
ebi-fl187-GCST90094837	rs224111	10	64552010	A	G	0.3913	-0.056317	0.00911753	6.54199e-10	152547	F-sharp flavour liking (derived food-liking factor) || id:ebi-fl187-GCST90094837	TRUE	reported	MedicineITLab
ebi-fl187-GCST90094837	rs1093462	3	117747756	T	C	0.081	0.0929778	0.0163092	1.19155e-08	152547	F-sharp flavour liking (derived food-liking factor) || id:ebi-fl187-GCST90094837	TRUE	reported	MedicineITLab
ebi-fl187-GCST90094837	rs66983974	4	32223180	T	A	0.3517	0.0523269	0.00931879	1.96328e-08	152547	F-sharp flavour liking (derived food-liking factor) || id:ebi-fl187-GCST90094837	TRUE	reported	MedicineITLab
ebi-fl187-GCST90094837	rs6954610	7	133618986	G	A	0.4693	-0.052533	0.00891629	3.82014e-09	152547	F-sharp flavour liking (derived food-liking factor) || id:ebi-fl187-GCST90094837	TRUE	reported	MedicineITLab
ebi-fl187-GCST90094837	rs2183271	10	21957229	C	T	0.3603	-0.0519284	0.00926859	2.11137e-08	152547	F-sharp flavour liking (derived food-liking factor) || id:ebi-fl187-GCST90094837	TRUE	reported	MedicineITLab
ebi-fl187-GCST90094837	rs9527736	13	58536148	A	G	0.2966	0.0643784	0.00974198	3.88638e-11	152547	F-sharp flavour liking (derived food-liking factor) || id:ebi-fl187-GCST90094837	TRUE	reported	MedicineITLab
ebi-fl187-GCST90094837	rs28158	5	102595892	G	C	0.325	0.0528792	0.00950037	2.60625e-08	152547	F-sharp flavour liking (derived food-liking factor) || id:ebi-fl187-GCST90094837	TRUE	reported	MedicineITLab
ebi-fl187-GCST90094837	rs628941	11	30758377	A	G	0.4292	0.0490327	0.00899005	4.92178e-08	152547	F-sharp flavour liking (derived food-liking factor) || id:ebi-fl187-GCST90094837	TRUE	reported	MedicineITLab
ebi-fl187-GCST90094837	rs7664271	4	159865915	G	C	0.3374	0.0540079	0.009411	9.53462e-09	152547	F-sharp flavour liking (derived food-liking factor) || id:ebi-fl187-GCST90094837	TRUE	reported	MedicineITLab
ebi-fl187-GCST90094837	rs17044006	2	53233044	C	G	0.2167	-0.058889	0.0108004	4.96723e-08	152547	F-sharp flavour liking (derived food-liking factor) || id:ebi-fl187-GCST90094837	TRUE	reported	MedicineITLab
ebi-fl187-GCST90094837	rs9257133	6	28723421	T	C	0.1167	-0.131284	0.0138594	2.73139e-21	152547	F-sharp flavour liking (derived food-liking factor) || id:ebi-fl187-GCST90094837	TRUE	reported	MedicineITLab
ebi-fl187-GCST90094837	rs56096330	7	77791389	A	G	0.1834	-0.0691148	0.0114982	1.84466e-09	152547	F-sharp flavour liking (derived food-liking factor) || id:ebi-fl187-GCST90094837	TRUE	reported	MedicineITLab
ebi-fl187-GCST90094837	rs9590856	13	45367505	T	C	0.4847	-0.0506853	0.00890363	1.25083e-08	152547	F-sharp flavour liking (derived food-liking factor) || id:ebi-fl187-GCST90094837	TRUE	reported	MedicineITLab
ebi-fl187-GCST90094837	rs7226371	18	1850771	G	A	0.1521	0.0707813	0.0123907	1.1137e-08	152547	F-sharp flavour liking (derived food-liking factor) || id:ebi-fl187-GCST90094837	TRUE	reported	MedicineITLab
ebi-fl187-GCST90094837	rs11714337	3	71582521	A	G	0.4334	0.0601542	0.00897948	2.09742e-11	152547	F-sharp flavour liking (derived food-liking factor) || id:ebi-fl187-GCST90094837	TRUE	reported	MedicineITLab
ebi-fl187-GCST90094837	rs2006810	7	69902152	C	T	0.3931	-0.0630478	0.00911011	4.4962e-12	152547	F-sharp flavour liking (derived food-liking factor) || id:ebi-fl187-GCST90094837	TRUE	reported	MedicineITLab
ebi-fl187-GCST90094837	rs1956238	14	29731983	A	C	0.4056	-0.0521024	0.00906245	8.96332e-09	152547	F-sharp flavour liking (derived food-liking factor) || id:ebi-fl187-GCST90094837	TRUE	reported	MedicineITLab
ebi-fl187-GCST90094837	rs13383034	2	45155276	T	C	0.3078	0.125894	0.00964015	5.62322e-39	152547	F-sharp flavour liking (derived food-liking factor) || id:ebi-fl187-GCST90094837	TRUE	reported	MedicineITLab
ebi-fl187-GCST90094837	rs12413585	10	118016664	A	G	0.4775	0.0640133	0.00890849	6.68854e-13	152547	F-sharp flavour liking (derived food-liking factor) || id:ebi-fl187-GCST90094837	TRUE	reported	MedicineITLab
ebi-fl187-GCST90094837	rs4432233	15	37898968	G	T	0.3996	-0.0496259	0.00908449	4.68933e-08	152547	F-sharp flavour liking (derived food-liking factor) || id:ebi-fl187-GCST90094837	TRUE	reported	MedicineITLab
ebi-fl187-GCST90094837	rs11861627	16	12793139	C	A	0.1807	-0.0885362	0.0115647	1.92196e-14	152547	F-sharp flavour liking (derived food-liking factor) || id:ebi-fl187-GCST90094837	TRUE	reported	MedicineITLab
ebi-fl187-GCST90094837	rs139999228	6	32524711	C	T	0.1996	-0.0757233	0.0111327	1.03254e-11	152547	F-sharp flavour liking (derived food-liking factor) || id:ebi-fl187-GCST90094837	TRUE	reported	MedicineITLab
ebi-fl187-GCST90094837	rs62263063	3	115182229	G	A	0.4671	0.0541078	0.00891879	1.30554e-09	152547	F-sharp flavour liking (derived food-liking factor) || id:ebi-fl187-GCST90094837	TRUE	reported	MedicineITLab
ebi-fl187-GCST90094837	rs6478712	9	128514608	C	T	0.3729	-0.0602171	0.00920173	5.98488e-11	152547	F-sharp flavour liking (derived food-liking factor) || id:ebi-fl187-GCST90094837	TRUE	reported	MedicineITLab
ebi-fl187-GCST90094837	rs834828	2	157210467	T	A	0.4531	0.0534104	0.00893888	2.29999e-09	152547	F-sharp flavour liking (derived food-liking factor) || id:ebi-fl187-GCST90094837	TRUE	reported	MedicineITLab
ebi-fl187-GCST90094837	rs12455474	18	50705765	G	T	0.4015	0.0543698	0.00907735	2.10349e-09	152547	F-sharp flavour liking (derived food-liking factor) || id:ebi-fl187-GCST90094837	TRUE	reported	MedicineITLab
ebi-fl187-GCST90094837	rs3124417	13	55959095	T	C	0.28	-0.0946099	0.00991034	1.34044e-21	152547	F-sharp flavour liking (derived food-liking factor) || id:ebi-fl187-GCST90094837	TRUE	reported	MedicineITLab
ebi-fl187-GCST90094837	rs61951396	13	64993802	T	C	0.0582	0.106947	0.0190061	1.83415e-08	152547	F-sharp flavour liking (derived food-liking factor) || id:ebi-fl187-GCST90094837	TRUE	reported	MedicineITLab
ebi-fl187-GCST90094837	rs11859365	16	83683945	C	A	0.2532	0.0787009	0.0102329	1.46049e-14	152547	F-sharp flavour liking (derived food-liking factor) || id:ebi-fl187-GCST90094837	TRUE	reported	MedicineITLab
ebi-fl187-GCST90094837	rs1356505	18	40705542	C	A	0.3738	-0.0512772	0.00919724	2.47131e-08	152547	F-sharp flavour liking (derived food-liking factor) || id:ebi-fl187-GCST90094837	TRUE	reported	MedicineITLab
ebi-fl187-GCST90094837	rs1234627	8	64574537	A	T	0.2809	0.0708131	0.00990064	8.52891e-13	152547	F-sharp flavour liking (derived food-liking factor) || id:ebi-fl187-GCST90094837	TRUE	reported	MedicineITLab
ebi-fl187-GCST90094837	rs1470764	8	101950038	A	G	0.389	-0.0540223	0.00912722	3.24265e-09	152547	F-sharp flavour liking (derived food-liking factor) || id:ebi-fl187-GCST90094837	TRUE	reported	MedicineITLab
ebi-fl187-GCST90094837	rs113399526	20	47408779	G	A	0.1972	-0.0616574	0.0111835	3.52243e-08	152547	F-sharp flavour liking (derived food-liking factor) || id:ebi-fl187-GCST90094837	TRUE	reported	MedicineITLab
ebi-fl187-GCST90094837	rs307587	3	12110121	A	T	0.2537	0.0581211	0.0102263	1.31955e-08	152547	F-sharp flavour liking (derived food-liking factor) || id:ebi-fl187-GCST90094837	TRUE	reported	MedicineITLab
ebi-fl187-GCST90094837	rs34385798	18	21077259	C	A	0.4622	0.054394	0.00892501	1.09736e-09	152547	F-sharp flavour liking (derived food-liking factor) || id:ebi-fl187-GCST90094837	TRUE	reported	MedicineITLab
ebi-fl187-GCST90094840	rs55985303	2	77224951	A	G	0.2407	0.0962759	0.0116927	1.8127e-16	150746	F-small fish liking (derived food-liking factor) || id:ebi-fl187-GCST90094840	TRUE	reported	MedicineITLab
ebi-fl187-GCST90094840	rs1984899	16	55325789	C	T	0.3555	0.0615836	0.0104431	3.69981e-09	150746	F-small fish liking (derived food-liking factor) || id:ebi-fl187-GCST90094840	TRUE	reported	MedicineITLab
ebi-fl187-GCST90094840	rs271078	5	144536751	A	G	0.4991	-0.0558266	0.00999746	2.34936e-08	150746	F-small fish liking (derived food-liking factor) || id:ebi-fl187-GCST90094840	TRUE	reported	MedicineITLab
ebi-fl187-GCST90094840	rs2859972	7	18373516	G	T	0.2428	-0.0693476	0.0116581	2.70733e-09	150746	F-small fish liking (derived food-liking factor) || id:ebi-fl187-GCST90094840	TRUE	reported	MedicineITLab
ebi-fl187-GCST90094840	rs6789291	3	118325483	C	A	0.3322	-0.0715864	0.0106129	1.52818e-11	150746	F-small fish liking (derived food-liking factor) || id:ebi-fl187-GCST90094840	TRUE	reported	MedicineITLab
ebi-fl187-GCST90094840	rs10257982	7	3334597	C	T	0.4536	-0.0547625	0.0100408	4.92449e-08	150746	F-small fish liking (derived food-liking factor) || id:ebi-fl187-GCST90094840	TRUE	reported	MedicineITLab
ebi-fl187-GCST90094840	rs2110529	2	59497127	C	T	0.4716	-0.0697134	0.0100136	3.35804e-12	150746	F-small fish liking (derived food-liking factor) || id:ebi-fl187-GCST90094840	TRUE	reported	MedicineITLab
ebi-fl187-GCST90094840	rs12629607	3	85583608	C	T	0.3501	-0.0950592	0.0104795	1.17943e-19	150746	F-small fish liking (derived food-liking factor) || id:ebi-fl187-GCST90094840	TRUE	reported	MedicineITLab
ebi-fl187-GCST90094840	rs12620493	2	157622147	G	A	0.3855	0.0562698	0.0102704	4.28101e-08	150746	F-small fish liking (derived food-liking factor) || id:ebi-fl187-GCST90094840	TRUE	reported	MedicineITLab
ebi-fl187-GCST90094840	rs1632926	6	29961274	G	A	0.2007	-0.0813004	0.0124805	7.30665e-11	150746	F-small fish liking (derived food-liking factor) || id:ebi-fl187-GCST90094840	TRUE	reported	MedicineITLab
ebi-fl187-GCST90094840	rs56072903	17	44013966	C	T	0.2032	-0.0853683	0.0124229	6.33711e-12	150746	F-small fish liking (derived food-liking factor) || id:ebi-fl187-GCST90094840	TRUE	reported	MedicineITLab
ebi-fl187-GCST90094840	rs2457263	9	15599350	A	C	0.489	-0.0553956	0.00999986	3.03101e-08	150746	F-small fish liking (derived food-liking factor) || id:ebi-fl187-GCST90094840	TRUE	reported	MedicineITLab
ebi-fl187-GCST90094840	rs3909727	11	126587382	G	A	0.1639	0.0765746	0.0135033	1.42131e-08	150746	F-small fish liking (derived food-liking factor) || id:ebi-fl187-GCST90094840	TRUE	reported	MedicineITLab
ebi-fl187-GCST90094840	rs663859	9	106779440	T	C	0.3862	-0.0604234	0.0102669	3.97416e-09	150746	F-small fish liking (derived food-liking factor) || id:ebi-fl187-GCST90094840	TRUE	reported	MedicineITLab
ebi-fl187-GCST90094840	rs11859365	16	83683945	C	A	0.2532	0.112887	0.0114954	9.21727e-23	150746	F-small fish liking (derived food-liking factor) || id:ebi-fl187-GCST90094840	TRUE	reported	MedicineITLab
ebi-fl187-GCST90094840	rs56094641	16	53806453	G	A	0.4054	0.09137	0.0101813	2.85227e-19	150746	F-small fish liking (derived food-liking factor) || id:ebi-fl187-GCST90094840	TRUE	reported	MedicineITLab
ebi-fl187-GCST90094840	rs1307813	14	29755868	A	C	0.3574	-0.0649429	0.0104306	4.77995e-10	150746	F-small fish liking (derived food-liking factor) || id:ebi-fl187-GCST90094840	TRUE	reported	MedicineITLab
ebi-fl187-GCST90094840	rs72755831	1	204737718	T	C	0.0229	-0.188192	0.0334173	1.78584e-08	150746	F-small fish liking (derived food-liking factor) || id:ebi-fl187-GCST90094840	TRUE	reported	MedicineITLab
ebi-fl187-GCST90094840	rs4547767	4	92166437	A	G	0.452	0.0574013	0.0100438	1.09651e-08	150746	F-small fish liking (derived food-liking factor) || id:ebi-fl187-GCST90094840	TRUE	reported	MedicineITLab
ebi-fl187-GCST90094840	rs11012726	10	21797272	C	T	0.3084	-0.0592872	0.0108237	4.31252e-08	150746	F-small fish liking (derived food-liking factor) || id:ebi-fl187-GCST90094840	TRUE	reported	MedicineITLab
ebi-fl187-GCST90094840	rs35793328	11	95490896	T	G	0.3433	0.0585353	0.0105278	2.6968e-08	150746	F-small fish liking (derived food-liking factor) || id:ebi-fl187-GCST90094840	TRUE	reported	MedicineITLab
ebi-fl187-GCST90094840	rs148989365	5	106680676	T	C	0.0383	-0.145656	0.0260459	2.24109e-08	150746	F-small fish liking (derived food-liking factor) || id:ebi-fl187-GCST90094840	TRUE	reported	MedicineITLab
ebi-fl187-GCST90094840	rs150236091	13	55937827	G	A	0.2677	-0.122096	0.0112899	2.93631e-27	150746	F-small fish liking (derived food-liking factor) || id:ebi-fl187-GCST90094840	TRUE	reported	MedicineITLab
ebi-fl187-GCST90094840	rs1469610	11	83193595	A	C	0.4124	-0.061228	0.0101545	1.64328e-09	150746	F-small fish liking (derived food-liking factor) || id:ebi-fl187-GCST90094840	TRUE	reported	MedicineITLab
ebi-fl187-GCST90094840	rs2413045	22	31665862	G	A	0.2002	-0.0799997	0.0124921	1.51346e-10	150746	F-small fish liking (derived food-liking factor) || id:ebi-fl187-GCST90094840	TRUE	reported	MedicineITLab
ebi-fl187-GCST90094840	rs61043970	18	52881622	G	T	0.3318	-0.074138	0.0106162	2.87902e-12	150746	F-small fish liking (derived food-liking factor) || id:ebi-fl187-GCST90094840	TRUE	reported	MedicineITLab
ebi-fl187-GCST90094840	rs1231281	19	49239200	A	G	0.4992	-0.0774221	0.00999745	9.61965e-15	150746	F-small fish liking (derived food-liking factor) || id:ebi-fl187-GCST90094840	TRUE	reported	MedicineITLab
ebi-fl187-GCST90094840	rs4814124	20	12458840	A	T	0.2709	0.0682791	0.0112476	1.27484e-09	150746	F-small fish liking (derived food-liking factor) || id:ebi-fl187-GCST90094840	TRUE	reported	MedicineITLab
ebi-fl187-GCST90094842	rs8047587	16	53798622	T	G	0.44	-0.0875783	0.0141744	6.46534e-10	157911	F-sodas liking (derived food-liking factor) || id:ebi-fl187-GCST90094842	TRUE	reported	MedicineITLab
ebi-fl187-GCST90094842	rs1121954	2	159387015	C	T	0.2708	-0.0955095	0.0158335	1.61814e-09	157911	F-sodas liking (derived food-liking factor) || id:ebi-fl187-GCST90094842	TRUE	reported	MedicineITLab
ebi-fl187-GCST90094842	rs2458203	17	44336651	C	T	0.316	-0.0903629	0.0151339	2.35984e-09	157911	F-sodas liking (derived food-liking factor) || id:ebi-fl187-GCST90094842	TRUE	reported	MedicineITLab
ebi-fl187-GCST90094850	rs2647266	4	106270291	G	A	0.415	-0.0823978	0.0144692	1.23587e-08	157348	F-strong alcohol liking (derived food-liking factor) || id:ebi-fl187-GCST90094850	TRUE	reported	MedicineITLab
ebi-fl187-GCST90094850	rs1937522	13	68080817	G	A	0.4742	-0.0882676	0.0142776	6.31988e-10	157348	F-strong alcohol liking (derived food-liking factor) || id:ebi-fl187-GCST90094850	TRUE	reported	MedicineITLab
ebi-fl187-GCST90094850	rs17271790	5	9619554	T	G	0.1635	0.107611	0.0192777	2.37556e-08	157348	F-strong alcohol liking (derived food-liking factor) || id:ebi-fl187-GCST90094850	TRUE	reported	MedicineITLab
ebi-fl187-GCST90094850	rs1671542	5	88165095	T	C	0.4704	0.100824	0.0142836	1.68051e-12	157348	F-strong alcohol liking (derived food-liking factor) || id:ebi-fl187-GCST90094850	TRUE	reported	MedicineITLab
ebi-fl187-GCST90094850	rs10119226	9	4145662	C	G	0.4155	-0.083417	0.0144667	8.11053e-09	157348	F-strong alcohol liking (derived food-liking factor) || id:ebi-fl187-GCST90094850	TRUE	reported	MedicineITLab
ebi-fl187-GCST90094850	rs4726481	7	141668403	T	G	0.3984	-0.0966941	0.0145624	3.13723e-11	157348	F-strong alcohol liking (derived food-liking factor) || id:ebi-fl187-GCST90094850	TRUE	reported	MedicineITLab
ebi-fl187-GCST90094851	rs11216452	11	117424804	A	G	0.442	0.0502613	0.00913619	3.76905e-08	153924	F-strong flavour liking (derived food-liking factor) || id:ebi-fl187-GCST90094851	TRUE	reported	MedicineITLab
ebi-fl187-GCST90094851	rs10861685	12	107382182	C	G	0.1251	-0.0768587	0.0137147	2.09312e-08	153924	F-strong flavour liking (derived food-liking factor) || id:ebi-fl187-GCST90094851	TRUE	reported	MedicineITLab
ebi-fl187-GCST90094851	rs10767910	11	32039609	G	A	0.4436	0.0503451	0.0091328	3.53661e-08	153924	F-strong flavour liking (derived food-liking factor) || id:ebi-fl187-GCST90094851	TRUE	reported	MedicineITLab
ebi-fl187-GCST90094851	rs838133	19	49259529	G	A	0.4506	0.0617539	0.00911913	1.27097e-11	153924	F-strong flavour liking (derived food-liking factor) || id:ebi-fl187-GCST90094851	TRUE	reported	MedicineITLab
ebi-fl187-GCST90094851	rs149328785	6	157326236	T	C	0.2683	-0.062453	0.0102404	1.06937e-09	153924	F-strong flavour liking (derived food-liking factor) || id:ebi-fl187-GCST90094851	TRUE	reported	MedicineITLab
ebi-fl187-GCST90094851	rs6954610	7	133618986	G	A	0.4693	-0.0503515	0.00909166	3.05597e-08	153924	F-strong flavour liking (derived food-liking factor) || id:ebi-fl187-GCST90094851	TRUE	reported	MedicineITLab
ebi-fl187-GCST90094851	rs206017	6	32176211	A	G	0.3999	-0.0550517	0.00926202	2.78464e-09	153924	F-strong flavour liking (derived food-liking factor) || id:ebi-fl187-GCST90094851	TRUE	reported	MedicineITLab
ebi-fl187-GCST90094851	rs200995	6	27813694	C	T	0.1364	-0.105662	0.0132199	1.32131e-15	153924	F-strong flavour liking (derived food-liking factor) || id:ebi-fl187-GCST90094851	TRUE	reported	MedicineITLab
ebi-fl187-GCST90094851	rs2896395	7	127511705	C	T	0.2947	-0.0554512	0.00995213	2.52137e-08	153924	F-strong flavour liking (derived food-liking factor) || id:ebi-fl187-GCST90094851	TRUE	reported	MedicineITLab
ebi-fl187-GCST90094851	rs786272	2	145670892	A	G	0.34	-0.0635138	0.00957815	3.33159e-11	153924	F-strong flavour liking (derived food-liking factor) || id:ebi-fl187-GCST90094851	TRUE	reported	MedicineITLab
ebi-fl187-GCST90094851	rs6478712	9	128514608	C	T	0.3729	-0.0598562	0.00938272	1.77768e-10	153924	F-strong flavour liking (derived food-liking factor) || id:ebi-fl187-GCST90094851	TRUE	reported	MedicineITLab
ebi-fl187-GCST90094851	rs2785503	13	104608126	A	G	0.4556	-0.0517913	0.0091105	1.30974e-08	153924	F-strong flavour liking (derived food-liking factor) || id:ebi-fl187-GCST90094851	TRUE	reported	MedicineITLab
ebi-fl187-GCST90094851	rs7541651	1	72554833	A	T	0.4965	-0.0500308	0.00907473	3.5238e-08	153924	F-strong flavour liking (derived food-liking factor) || id:ebi-fl187-GCST90094851	TRUE	reported	MedicineITLab
ebi-fl187-GCST90094851	rs2006810	7	69902152	C	T	0.3931	-0.0580716	0.0092893	4.06671e-10	153924	F-strong flavour liking (derived food-liking factor) || id:ebi-fl187-GCST90094851	TRUE	reported	MedicineITLab
ebi-fl187-GCST90094851	rs1234627	8	64574537	A	T	0.2809	0.0718444	0.0100954	1.10652e-12	153924	F-strong flavour liking (derived food-liking factor) || id:ebi-fl187-GCST90094851	TRUE	reported	MedicineITLab
ebi-fl187-GCST90094851	rs58889493	3	85622699	A	T	0.372	-0.0652999	0.00938733	3.49631e-12	153924	F-strong flavour liking (derived food-liking factor) || id:ebi-fl187-GCST90094851	TRUE	reported	MedicineITLab
ebi-fl187-GCST90094851	rs2869672	20	47376420	C	T	0.4556	0.0516479	0.0091105	1.43592e-08	153924	F-strong flavour liking (derived food-liking factor) || id:ebi-fl187-GCST90094851	TRUE	reported	MedicineITLab
ebi-fl187-GCST90094851	rs7429279	3	25118637	C	A	0.4105	0.0569619	0.00922348	6.58504e-10	153924	F-strong flavour liking (derived food-liking factor) || id:ebi-fl187-GCST90094851	TRUE	reported	MedicineITLab
ebi-fl187-GCST90094851	rs2183271	10	21957229	C	T	0.3603	-0.058435	0.00945089	6.28912e-10	153924	F-strong flavour liking (derived food-liking factor) || id:ebi-fl187-GCST90094851	TRUE	reported	MedicineITLab
ebi-fl187-GCST90094851	rs12455474	18	50705765	G	T	0.4015	0.0585284	0.00925589	2.55932e-10	153924	F-strong flavour liking (derived food-liking factor) || id:ebi-fl187-GCST90094851	TRUE	reported	MedicineITLab
ebi-fl187-GCST90094851	rs12492113	3	50521402	A	G	0.1248	-0.0860196	0.0137288	3.71311e-10	153924	F-strong flavour liking (derived food-liking factor) || id:ebi-fl187-GCST90094851	TRUE	reported	MedicineITLab
ebi-fl187-GCST90094851	rs11861627	16	12793139	C	A	0.1807	-0.0753717	0.0117921	1.64064e-10	153924	F-strong flavour liking (derived food-liking factor) || id:ebi-fl187-GCST90094851	TRUE	reported	MedicineITLab
ebi-fl187-GCST90094851	rs806374	6	88857320	C	T	0.3417	-0.0534827	0.00956663	2.26354e-08	153924	F-strong flavour liking (derived food-liking factor) || id:ebi-fl187-GCST90094851	TRUE	reported	MedicineITLab
ebi-fl187-GCST90094851	rs62073099	17	44316491	C	G	0.1996	-0.0941591	0.0113517	1.08824e-16	153924	F-strong flavour liking (derived food-liking factor) || id:ebi-fl187-GCST90094851	TRUE	reported	MedicineITLab
ebi-fl187-GCST90094851	rs9527736	13	58536148	A	G	0.2966	0.0664067	0.0099336	2.30825e-11	153924	F-strong flavour liking (derived food-liking factor) || id:ebi-fl187-GCST90094851	TRUE	reported	MedicineITLab
ebi-fl187-GCST90094851	rs628093	11	30758215	A	G	0.4292	0.0566882	0.00916688	6.24873e-10	153924	F-strong flavour liking (derived food-liking factor) || id:ebi-fl187-GCST90094851	TRUE	reported	MedicineITLab
ebi-fl187-GCST90094851	rs809407	12	31590266	T	C	0.4424	-0.0503573	0.00913533	3.54028e-08	153924	F-strong flavour liking (derived food-liking factor) || id:ebi-fl187-GCST90094851	TRUE	reported	MedicineITLab
ebi-fl187-GCST90094851	rs303753	18	21074922	A	G	0.3435	-0.0573986	0.0095546	1.88482e-09	153924	F-strong flavour liking (derived food-liking factor) || id:ebi-fl187-GCST90094851	TRUE	reported	MedicineITLab
ebi-fl187-GCST90094851	rs62263063	3	115182229	G	A	0.4671	0.0612863	0.00909422	1.59435e-11	153924	F-strong flavour liking (derived food-liking factor) || id:ebi-fl187-GCST90094851	TRUE	reported	MedicineITLab
ebi-fl187-GCST90094851	rs922234	5	153159954	G	C	0.3326	0.0571033	0.00963028	3.03755e-09	153924	F-strong flavour liking (derived food-liking factor) || id:ebi-fl187-GCST90094851	TRUE	reported	MedicineITLab
ebi-fl187-GCST90094851	rs11197612	10	118024319	T	C	0.403	0.0563665	0.00925025	1.10461e-09	153924	F-strong flavour liking (derived food-liking factor) || id:ebi-fl187-GCST90094851	TRUE	reported	MedicineITLab
ebi-fl187-GCST90094851	rs3802764	11	95514599	A	T	0.3855	0.0525382	0.00932224	1.74259e-08	153924	F-strong flavour liking (derived food-liking factor) || id:ebi-fl187-GCST90094851	TRUE	reported	MedicineITLab
ebi-fl187-GCST90094851	rs12993426	2	157019446	G	T	0.4851	0.052417	0.00907854	7.75402e-09	153924	F-strong flavour liking (derived food-liking factor) || id:ebi-fl187-GCST90094851	TRUE	reported	MedicineITLab
ebi-fl187-GCST90094851	rs7610856	3	71579022	A	C	0.4323	0.0542468	0.00915885	3.16346e-09	153924	F-strong flavour liking (derived food-liking factor) || id:ebi-fl187-GCST90094851	TRUE	reported	MedicineITLab
ebi-fl187-GCST90094851	rs62461232	7	77765568	T	C	0.1672	-0.0762706	0.0121592	3.54908e-10	153924	F-strong flavour liking (derived food-liking factor) || id:ebi-fl187-GCST90094851	TRUE	reported	MedicineITLab
ebi-fl187-GCST90094851	rs9964229	18	1847408	T	C	0.1518	0.0743361	0.0126447	4.13153e-09	153924	F-strong flavour liking (derived food-liking factor) || id:ebi-fl187-GCST90094851	TRUE	reported	MedicineITLab
ebi-fl187-GCST90094851	rs12220700	10	64561506	G	A	0.4671	0.0619381	0.00909422	9.71203e-12	153924	F-strong flavour liking (derived food-liking factor) || id:ebi-fl187-GCST90094851	TRUE	reported	MedicineITLab
ebi-fl187-GCST90094851	rs1588687	12	17441477	G	A	0.2905	0.0573894	0.00999411	9.33881e-09	153924	F-strong flavour liking (derived food-liking factor) || id:ebi-fl187-GCST90094851	TRUE	reported	MedicineITLab
ebi-fl187-GCST90094851	rs504675	2	45154689	T	C	0.3508	0.0815714	0.00950767	9.52566e-18	153924	F-strong flavour liking (derived food-liking factor) || id:ebi-fl187-GCST90094851	TRUE	reported	MedicineITLab
ebi-fl187-GCST90094851	rs1391438	4	106151843	C	T	0.3137	-0.0591719	0.00977865	1.43836e-09	153924	F-strong flavour liking (derived food-liking factor) || id:ebi-fl187-GCST90094851	TRUE	reported	MedicineITLab
ebi-fl187-GCST90094851	rs3105049	13	55941509	T	C	0.2715	-0.0987412	0.0102022	3.72393e-22	153924	F-strong flavour liking (derived food-liking factor) || id:ebi-fl187-GCST90094851	TRUE	reported	MedicineITLab
ebi-fl187-GCST90094851	rs607863	1	88777911	C	T	0.2922	-0.0578685	0.00997695	6.62267e-09	153924	F-strong flavour liking (derived food-liking factor) || id:ebi-fl187-GCST90094851	TRUE	reported	MedicineITLab
ebi-fl187-GCST90094851	rs1635002	7	86627249	T	C	0.3394	0.0526656	0.00958226	3.88165e-08	153924	F-strong flavour liking (derived food-liking factor) || id:ebi-fl187-GCST90094851	TRUE	reported	MedicineITLab
ebi-fl187-GCST90094852	rs336614	3	18631906	C	T	0.4058	-0.066772	0.00981353	1.01701e-11	147344	F-strong vegetable liking (derived food-liking factor) || id:ebi-fl187-GCST90094852	TRUE	reported	MedicineITLab
ebi-fl187-GCST90094852	rs2799081	6	28270584	C	T	0.2851	-0.0683009	0.010674	1.56576e-10	147344	F-strong vegetable liking (derived food-liking factor) || id:ebi-fl187-GCST90094852	TRUE	reported	MedicineITLab
ebi-fl187-GCST90094852	rs56933582	3	114638145	C	T	0.0932	0.0987657	0.0165762	2.5488e-09	147344	F-strong vegetable liking (derived food-liking factor) || id:ebi-fl187-GCST90094852	TRUE	reported	MedicineITLab
ebi-fl187-GCST90094852	rs12214204	6	157390672	G	A	0.1699	-0.0734792	0.0128317	1.02609e-08	147344	F-strong vegetable liking (derived food-liking factor) || id:ebi-fl187-GCST90094852	TRUE	reported	MedicineITLab
ebi-fl187-GCST90094852	rs10140768	14	40913610	C	T	0.3784	0.0609837	0.00993611	8.37846e-10	147344	F-strong vegetable liking (derived food-liking factor) || id:ebi-fl187-GCST90094852	TRUE	reported	MedicineITLab
ebi-fl187-GCST90094852	rs6726368	2	60330305	C	G	0.3213	-0.0621904	0.0103194	1.67479e-09	147344	F-strong vegetable liking (derived food-liking factor) || id:ebi-fl187-GCST90094852	TRUE	reported	MedicineITLab
ebi-fl187-GCST90094852	rs12492113	3	50521402	A	G	0.1248	-0.0853971	0.014581	4.72018e-09	147344	F-strong vegetable liking (derived food-liking factor) || id:ebi-fl187-GCST90094852	TRUE	reported	MedicineITLab
ebi-fl187-GCST90094852	rs7778330	7	157809781	G	A	0.324	0.0576201	0.0102968	2.19447e-08	147344	F-strong vegetable liking (derived food-liking factor) || id:ebi-fl187-GCST90094852	TRUE	reported	MedicineITLab
ebi-fl187-GCST90094852	rs8097318	18	50549809	C	T	0.4734	-0.0589113	0.00965146	1.03525e-09	147344	F-strong vegetable liking (derived food-liking factor) || id:ebi-fl187-GCST90094852	TRUE	reported	MedicineITLab
ebi-fl187-GCST90094852	rs9884984	4	106143948	A	G	0.3422	-0.0586304	0.0101569	7.81139e-09	147344	F-strong vegetable liking (derived food-liking factor) || id:ebi-fl187-GCST90094852	TRUE	reported	MedicineITLab
ebi-fl187-GCST90094852	rs11012794	10	22105035	G	A	0.2932	0.0696913	0.0105856	4.59286e-11	147344	F-strong vegetable liking (derived food-liking factor) || id:ebi-fl187-GCST90094852	TRUE	reported	MedicineITLab
ebi-fl187-GCST90094852	rs9323990	14	98587670	A	G	0.3775	0.0546314	0.00994076	3.89163e-08	147344	F-strong vegetable liking (derived food-liking factor) || id:ebi-fl187-GCST90094852	TRUE	reported	MedicineITLab
ebi-fl187-GCST90094852	rs3105049	13	55941509	T	C	0.2715	-0.123834	0.0108355	3.00874e-30	147344	F-strong vegetable liking (derived food-liking factor) || id:ebi-fl187-GCST90094852	TRUE	reported	MedicineITLab
ebi-fl187-GCST90094852	rs7515502	1	6963402	G	C	0.176	0.0718991	0.012654	1.33181e-08	147344	F-strong vegetable liking (derived food-liking factor) || id:ebi-fl187-GCST90094852	TRUE	reported	MedicineITLab
ebi-fl187-GCST90094852	rs10767910	11	32039609	G	A	0.4436	0.0612087	0.0096997	2.78363e-10	147344	F-strong vegetable liking (derived food-liking factor) || id:ebi-fl187-GCST90094852	TRUE	reported	MedicineITLab
ebi-fl187-GCST90094852	rs9527736	13	58536148	A	G	0.2966	0.0871355	0.0105502	1.46736e-16	147344	F-strong vegetable liking (derived food-liking factor) || id:ebi-fl187-GCST90094852	TRUE	reported	MedicineITLab
ebi-fl187-GCST90094852	rs544567	8	93501828	G	T	0.2324	-0.0659618	0.0114094	7.40952e-09	147344	F-strong vegetable liking (derived food-liking factor) || id:ebi-fl187-GCST90094852	TRUE	reported	MedicineITLab
ebi-fl187-GCST90094852	rs112725644	9	128543100	A	C	0.418	-0.0597592	0.00977008	9.56213e-10	147344	F-strong vegetable liking (derived food-liking factor) || id:ebi-fl187-GCST90094852	TRUE	reported	MedicineITLab
ebi-fl187-GCST90094852	rs3802764	11	95514599	A	T	0.3855	0.0612469	0.00990089	6.17113e-10	147344	F-strong vegetable liking (derived food-liking factor) || id:ebi-fl187-GCST90094852	TRUE	reported	MedicineITLab
ebi-fl187-GCST90094852	rs11216452	11	117424804	A	G	0.442	0.0579652	0.0097033	2.31845e-09	147344	F-strong vegetable liking (derived food-liking factor) || id:ebi-fl187-GCST90094852	TRUE	reported	MedicineITLab
ebi-fl187-GCST90094852	rs62063281	17	44038785	G	A	0.2192	-0.083449	0.0116482	7.82808e-13	147344	F-strong vegetable liking (derived food-liking factor) || id:ebi-fl187-GCST90094852	TRUE	reported	MedicineITLab
ebi-fl187-GCST90094852	rs7610856	3	71579022	A	C	0.4323	0.0662542	0.00972737	9.68448e-12	147344	F-strong vegetable liking (derived food-liking factor) || id:ebi-fl187-GCST90094852	TRUE	reported	MedicineITLab
ebi-fl187-GCST90094852	rs9320747	6	98310291	G	T	0.4713	0.0568871	0.00965371	3.79769e-09	147344	F-strong vegetable liking (derived food-liking factor) || id:ebi-fl187-GCST90094852	TRUE	reported	MedicineITLab
ebi-fl187-GCST90094852	rs1486108	1	72543338	T	A	0.4969	-0.0564783	0.00963798	4.62934e-09	147344	F-strong vegetable liking (derived food-liking factor) || id:ebi-fl187-GCST90094852	TRUE	reported	MedicineITLab
ebi-fl187-GCST90094852	rs28025	5	102537379	G	A	0.3032	0.0682079	0.010484	7.72437e-11	147344	F-strong vegetable liking (derived food-liking factor) || id:ebi-fl187-GCST90094852	TRUE	reported	MedicineITLab
ebi-fl187-GCST90094852	rs35166611	11	66115782	T	G	0.3485	0.0603871	0.0101132	2.35644e-09	147344	F-strong vegetable liking (derived food-liking factor) || id:ebi-fl187-GCST90094852	TRUE	reported	MedicineITLab
ebi-fl187-GCST90094852	rs303753	18	21074922	A	G	0.3435	-0.0580599	0.0101477	1.0559e-08	147344	F-strong vegetable liking (derived food-liking factor) || id:ebi-fl187-GCST90094852	TRUE	reported	MedicineITLab
ebi-fl187-GCST90094852	rs77528088	18	52859357	T	C	0.0508	-0.131755	0.0219451	1.92686e-09	147344	F-strong vegetable liking (derived food-liking factor) || id:ebi-fl187-GCST90094852	TRUE	reported	MedicineITLab
ebi-fl187-GCST90094854	rs7429279	3	25118637	C	A	0.5896	-0.05394	0.007593	1.25e-12	159527	F-sweet food liking (derived food-liking factor) || id:ebi-fl187-GCST90094854	TRUE	reported	MedicineITLab
ebi-fl187-GCST90094854	rs2517664	6	30073259	T	C	0.1887	0.05776	0.009535	1.41e-09	159527	F-sweet food liking (derived food-liking factor) || id:ebi-fl187-GCST90094854	TRUE	reported	MedicineITLab
ebi-fl187-GCST90094854	rs2538891	7	88322084	T	A	0.3051	0.046209	0.008124	1.32e-08	159527	F-sweet food liking (derived food-liking factor) || id:ebi-fl187-GCST90094854	TRUE	reported	MedicineITLab
ebi-fl187-GCST90094854	rs10810499	9	15951267	C	T	0.3675	0.056664	0.007804	3.92e-13	159527	F-sweet food liking (derived food-liking factor) || id:ebi-fl187-GCST90094854	TRUE	reported	MedicineITLab
ebi-fl187-GCST90094854	rs4547160	12	63503650	G	T	0.6556	0.052742	0.007885	2.29e-11	159527	F-sweet food liking (derived food-liking factor) || id:ebi-fl187-GCST90094854	TRUE	reported	MedicineITLab
ebi-fl187-GCST90094854	rs72880127	11	29146643	C	T	0.2005	-0.053165	0.009337	1.27e-08	159527	F-sweet food liking (derived food-liking factor) || id:ebi-fl187-GCST90094854	TRUE	reported	MedicineITLab
ebi-fl187-GCST90094854	rs28588745	8	10647044	T	A	0.2065	0.052158	0.009224	1.58e-08	159527	F-sweet food liking (derived food-liking factor) || id:ebi-fl187-GCST90094854	TRUE	reported	MedicineITLab
ebi-fl187-GCST90094854	rs12577283	11	28511596	G	A	0.5251	0.048991	0.007493	6.27e-11	159527	F-sweet food liking (derived food-liking factor) || id:ebi-fl187-GCST90094854	TRUE	reported	MedicineITLab
ebi-fl187-GCST90094854	rs9694306	8	64627491	C	T	0.3099	0.054357	0.008044	1.43e-11	159527	F-sweet food liking (derived food-liking factor) || id:ebi-fl187-GCST90094854	TRUE	reported	MedicineITLab
ebi-fl187-GCST90094854	rs12126757	1	21143774	T	A	0.3727	-0.043046	0.007688	2.18e-08	159527	F-sweet food liking (derived food-liking factor) || id:ebi-fl187-GCST90094854	TRUE	reported	MedicineITLab
ebi-fl187-GCST90094854	rs4953152	2	45170153	A	G	0.3078	-0.052424	0.008057	7.78e-11	159527	F-sweet food liking (derived food-liking factor) || id:ebi-fl187-GCST90094854	TRUE	reported	MedicineITLab
ebi-fl187-GCST90094854	rs148521044	6	55178026	A	C	0.465	-0.046096	0.007495	7.81e-10	159527	F-sweet food liking (derived food-liking factor) || id:ebi-fl187-GCST90094854	TRUE	reported	MedicineITLab
ebi-fl187-GCST90094854	rs838133	19	49259529	G	A	0.5493	-0.097343	0.007695	1.31e-36	159527	F-sweet food liking (derived food-liking factor) || id:ebi-fl187-GCST90094854	TRUE	reported	MedicineITLab
ebi-fl187-GCST90094854	rs8097672	18	1839601	T	A	0.145	-0.080716	0.010618	2.98e-14	159527	F-sweet food liking (derived food-liking factor) || id:ebi-fl187-GCST90094854	TRUE	reported	MedicineITLab
ebi-fl187-GCST90094854	rs976431	20	41002760	T	C	0.2357	-0.048291	0.008788	3.93e-08	159527	F-sweet food liking (derived food-liking factor) || id:ebi-fl187-GCST90094854	TRUE	reported	MedicineITLab
ebi-fl187-GCST90094853	rs1446585	2	136407479	G	A	0.2378	-0.058393	0.010332	1.61e-08	148801	F-sweetened coffee drink liking (derived food-liking factor) || id:ebi-fl187-GCST90094853	TRUE	reported	MedicineITLab
ebi-fl187-GCST90094853	rs490634	3	50640830	T	C	0.867	-0.078734	0.013098	1.87e-09	148801	F-sweetened coffee drink liking (derived food-liking factor) || id:ebi-fl187-GCST90094853	TRUE	reported	MedicineITLab
ebi-fl187-GCST90094853	rs4615256	5	62700867	G	A	0.4722	0.050451	0.008932	1.65e-08	148801	F-sweetened coffee drink liking (derived food-liking factor) || id:ebi-fl187-GCST90094853	TRUE	reported	MedicineITLab
ebi-fl187-GCST90094853	rs2111365	9	128739602	T	C	0.6732	0.055526	0.009471	4.58e-09	148801	F-sweetened coffee drink liking (derived food-liking factor) || id:ebi-fl187-GCST90094853	TRUE	reported	MedicineITLab
ebi-fl187-GCST90094863	rs4532156	3	18783476	C	T	0.2804	-0.0852478	0.0123554	5.21365e-12	159098	F-vegetarian liking (derived food-liking factor) || id:ebi-fl187-GCST90094863	TRUE	reported	MedicineITLab
ebi-fl187-GCST90094863	rs11879227	19	46193351	G	A	0.1835	0.0798546	0.0143382	2.55696e-08	159098	F-vegetarian liking (derived food-liking factor) || id:ebi-fl187-GCST90094863	TRUE	reported	MedicineITLab
ebi-fl187-GCST90094863	rs7619139	3	25110415	A	T	0.4111	0.0669386	0.0112797	2.94864e-09	159098	F-vegetarian liking (derived food-liking factor) || id:ebi-fl187-GCST90094863	TRUE	reported	MedicineITLab
ebi-fl187-GCST90094863	rs10168817	2	104160383	A	G	0.4949	0.0692984	0.0111005	4.29829e-10	159098	F-vegetarian liking (derived food-liking factor) || id:ebi-fl187-GCST90094863	TRUE	reported	MedicineITLab
ebi-fl187-GCST90094863	rs3013326	13	56011335	G	C	0.2744	-0.101585	0.012438	3.15396e-16	159098	F-vegetarian liking (derived food-liking factor) || id:ebi-fl187-GCST90094863	TRUE	reported	MedicineITLab
ebi-fl187-GCST90094863	rs3809162	12	54674235	G	A	0.4094	-0.0618324	0.0112868	4.29452e-08	159098	F-vegetarian liking (derived food-liking factor) || id:ebi-fl187-GCST90094863	TRUE	reported	MedicineITLab
ebi-fl187-GCST90094863	rs11919418	3	50233215	G	T	0.3382	0.0682709	0.0117312	5.89853e-09	159098	F-vegetarian liking (derived food-liking factor) || id:ebi-fl187-GCST90094863	TRUE	reported	MedicineITLab
ebi-fl187-GCST90094863	rs7809182	7	127521056	G	C	0.2956	-0.0679986	0.0121627	2.26089e-08	159098	F-vegetarian liking (derived food-liking factor) || id:ebi-fl187-GCST90094863	TRUE	reported	MedicineITLab
ebi-fl187-GCST90094863	rs34210137	2	144154917	G	A	0.4002	0.0752459	0.0113279	3.08368e-11	159098	F-vegetarian liking (derived food-liking factor) || id:ebi-fl187-GCST90094863	TRUE	reported	MedicineITLab
ebi-fl187-GCST90094863	rs13135092	4	103198082	G	A	0.0811	0.142895	0.0203305	2.08575e-12	159098	F-vegetarian liking (derived food-liking factor) || id:ebi-fl187-GCST90094863	TRUE	reported	MedicineITLab
ebi-fl187-GCST90094863	rs4486206	8	10127970	G	A	0.2332	0.0856039	0.0131246	6.91933e-11	159098	F-vegetarian liking (derived food-liking factor) || id:ebi-fl187-GCST90094863	TRUE	reported	MedicineITLab
ebi-fl187-GCST90094863	rs1378893	15	51964788	G	A	0.2417	0.0772895	0.0129638	2.49261e-09	159098	F-vegetarian liking (derived food-liking factor) || id:ebi-fl187-GCST90094863	TRUE	reported	MedicineITLab
ebi-fl187-GCST90094863	rs1775255	6	51243035	T	G	0.4783	-0.066341	0.0111104	2.35734e-09	159098	F-vegetarian liking (derived food-liking factor) || id:ebi-fl187-GCST90094863	TRUE	reported	MedicineITLab
ebi-fl187-GCST90094863	rs76084961	3	85604041	G	T	0.3772	-0.0699147	0.0114507	1.02337e-09	159098	F-vegetarian liking (derived food-liking factor) || id:ebi-fl187-GCST90094863	TRUE	reported	MedicineITLab
ebi-fl187-GCST90094868	rs6569187	6	98400486	C	T	0.449	-0.087575	0.0157779	2.84888e-08	157918	F-whole food liking (derived food-liking factor) || id:ebi-fl187-GCST90094868	TRUE	reported	MedicineITLab
ebi-fl187-GCST90094868	rs59032605	7	71787916	T	C	0.4391	-0.0894104	0.0158134	1.56661e-08	157918	F-whole food liking (derived food-liking factor) || id:ebi-fl187-GCST90094868	TRUE	reported	MedicineITLab
ebi-fl187-GCST90094872	rs1338549	6	98312143	G	T	0.4714	-0.0224849	0.00355838	2.6349e-10	158478	F-wine liking (derived food-liking factor) || id:ebi-fl187-GCST90094872	TRUE	reported	MedicineITLab
ebi-fl187-GCST90094872	rs10246939	7	141672604	C	T	0.4454	-0.0233062	0.00357393	6.97603e-11	158478	F-wine liking (derived food-liking factor) || id:ebi-fl187-GCST90094872	TRUE	reported	MedicineITLab
ebi-fl187-GCST90094872	rs1671542	5	88165095	T	C	0.4704	0.0285934	0.00355879	9.39138e-16	158478	F-wine liking (derived food-liking factor) || id:ebi-fl187-GCST90094872	TRUE	reported	MedicineITLab
ebi-fl187-GCST90094872	rs3887138	3	85648957	T	G	0.2272	0.0255533	0.00423909	1.65991e-09	158478	F-wine liking (derived food-liking factor) || id:ebi-fl187-GCST90094872	TRUE	reported	MedicineITLab
ebi-fl187-GCST90094872	rs10112502	8	20982409	G	A	0.3224	-0.0229134	0.00380037	1.64715e-09	158478	F-wine liking (derived food-liking factor) || id:ebi-fl187-GCST90094872	TRUE	reported	MedicineITLab
ebi-fl187-GCST90094872	rs17690703	17	43925297	T	C	0.2622	-0.022644	0.00403854	2.05885e-08	158478	F-wine liking (derived food-liking factor) || id:ebi-fl187-GCST90094872	TRUE	reported	MedicineITLab
ebi-fl187-GCST90094872	rs780093	2	27742603	C	T	0.3823	0.0212565	0.00365527	6.05217e-09	158478	F-wine liking (derived food-liking factor) || id:ebi-fl187-GCST90094872	TRUE	reported	MedicineITLab
ebi-fl187-GCST90094872	rs11940694	4	39414993	G	A	0.3975	0.022563	0.00362964	5.08914e-10	158478	F-wine liking (derived food-liking factor) || id:ebi-fl187-GCST90094872	TRUE	reported	MedicineITLab
ebi-fl187-GCST90094872	rs62244888	3	71603774	C	T	0.425	0.0201266	0.00359321	2.12757e-08	158478	F-wine liking (derived food-liking factor) || id:ebi-fl187-GCST90094872	TRUE	reported	MedicineITLab
ebi-fl187-GCST90094872	rs1229984	4	100239319	C	T	0.0255	0.153736	0.0112681	2.20687e-42	158478	F-wine liking (derived food-liking factor) || id:ebi-fl187-GCST90094872	TRUE	reported	MedicineITLab
ebi-fl187-GCST90094763	rs2458203	17	44336651	C	T	0.3161	-0.049507	0.008207	1.64e-09	158805	Fizzy drinks liking || id:ebi-fl187-GCST90094763	TRUE	reported	MedicineITLab
ebi-fl187-GCST90094763	rs62033400	16	53811788	G	A	0.3958	-0.069159	0.007775	6.06e-19	158805	Fizzy drinks liking || id:ebi-fl187-GCST90094763	TRUE	reported	MedicineITLab
ebi-fl187-GCST90094764	rs4840376	8	8802101	G	T	0.45	0.052471	0.008593	1.03e-09	157189	Fried chicken liking || id:ebi-fl187-GCST90094764	TRUE	reported	MedicineITLab
ebi-fl187-GCST90094764	rs429358	19	45411941	C	T	0.1486	-0.092692	0.012045	1.44e-14	157189	Fried chicken liking || id:ebi-fl187-GCST90094764	TRUE	reported	MedicineITLab
ebi-fl187-GCST90094764	rs62073222	17	44374710	G	A	0.7278	0.067147	0.010386	1.02e-10	157189	Fried chicken liking || id:ebi-fl187-GCST90094764	TRUE	reported	MedicineITLab
ebi-fl187-GCST90094765	rs2945319	8	8088933	C	T	0.4731	-0.05449	0.007938	6.76e-12	158855	Fried fish liking || id:ebi-fl187-GCST90094765	TRUE	reported	MedicineITLab
ebi-fl187-GCST90094765	rs2150344	14	28467571	C	G	0.0673	0.085963	0.015683	4.25e-08	158855	Fried fish liking || id:ebi-fl187-GCST90094765	TRUE	reported	MedicineITLab
ebi-fl187-GCST90094765	rs79288427	1	21441998	T	C	0.1643	-0.075198	0.010621	1.46e-12	158855	Fried fish liking || id:ebi-fl187-GCST90094765	TRUE	reported	MedicineITLab
ebi-fl187-GCST90094765	rs601338	19	49206674	A	G	0.5075	-0.062088	0.007791	1.64e-15	158855	Fried fish liking || id:ebi-fl187-GCST90094765	TRUE	reported	MedicineITLab
ebi-fl187-GCST90094765	rs13232861	7	97929081	G	A	0.8119	0.055542	0.009998	2.8e-08	158855	Fried fish liking || id:ebi-fl187-GCST90094765	TRUE	reported	MedicineITLab
ebi-fl187-GCST90094768	rs7188250	16	53834607	C	T	0.4164	-0.148709	0.0161097	2.6797e-20	159344	Fruit juice liking || id:ebi-fl187-GCST90094768	TRUE	reported	MedicineITLab
ebi-fl187-GCST90094768	rs4591140	16	53733687	A	G	0.1577	-0.119997	0.0217897	3.64864e-08	159344	Fruit juice liking || id:ebi-fl187-GCST90094768	TRUE	reported	MedicineITLab
ebi-fl187-GCST90094768	rs7235891	18	53454774	C	T	0.4807	0.0880349	0.0158947	3.0487e-08	159344	Fruit juice liking || id:ebi-fl187-GCST90094768	TRUE	reported	MedicineITLab
ebi-fl187-GCST90094766	rs1775255	6	51243035	T	G	0.4783	-0.031421	0.004068	1.18e-14	159418	Fruit liking || id:ebi-fl187-GCST90094766	TRUE	reported	MedicineITLab
ebi-fl187-GCST90094766	rs11012726	10	21797272	C	T	0.3084	-0.024451	0.004427	3.35e-08	159418	Fruit liking || id:ebi-fl187-GCST90094766	TRUE	reported	MedicineITLab
ebi-fl187-GCST90094766	rs7787699	7	143722969	G	A	0.3754	0.042422	0.004183	3.85e-24	159418	Fruit liking || id:ebi-fl187-GCST90094766	TRUE	reported	MedicineITLab
ebi-fl187-GCST90094766	rs10134477	14	22077488	G	C	0.1168	-0.035507	0.006413	3.09e-08	159418	Fruit liking || id:ebi-fl187-GCST90094766	TRUE	reported	MedicineITLab
ebi-fl187-GCST90094766	rs9314096	5	93426005	G	A	0.1321	0.037149	0.005999	5.98e-10	159418	Fruit liking || id:ebi-fl187-GCST90094766	TRUE	reported	MedicineITLab
ebi-fl187-GCST90094766	rs4929925	11	8655187	A	C	0.6552	-0.02409	0.004262	1.6e-08	159418	Fruit liking || id:ebi-fl187-GCST90094766	TRUE	reported	MedicineITLab
ebi-fl187-GCST90094766	rs8095324	18	24131659	G	A	0.4047	-0.0246	0.004143	2.91e-09	159418	Fruit liking || id:ebi-fl187-GCST90094766	TRUE	reported	MedicineITLab
ebi-fl187-GCST90094766	rs1964272	19	46190268	A	G	0.484	0.026706	0.004057	4.66e-11	159418	Fruit liking || id:ebi-fl187-GCST90094766	TRUE	reported	MedicineITLab
ebi-fl187-GCST90094766	rs862227	16	73602926	G	A	0.4576	-0.023785	0.004064	4.87e-09	159418	Fruit liking || id:ebi-fl187-GCST90094766	TRUE	reported	MedicineITLab
ebi-fl187-GCST90094766	rs62052601	17	21344031	C	T	0.1071	0.040502	0.006961	5.98e-09	159418	Fruit liking || id:ebi-fl187-GCST90094766	TRUE	reported	MedicineITLab
ebi-fl187-GCST90094769	rs4739105	8	64496159	C	T	0.7858	0.050764	0.009211	3.58e-08	159386	Garlic liking || id:ebi-fl187-GCST90094769	TRUE	reported	MedicineITLab
ebi-fl187-GCST90094769	rs12495758	3	85554262	A	G	0.6497	-0.071351	0.007827	8.06e-20	159386	Garlic liking || id:ebi-fl187-GCST90094769	TRUE	reported	MedicineITLab
ebi-fl187-GCST90094769	rs9687431	5	153107349	A	G	0.3315	0.053556	0.007947	1.62e-11	159386	Garlic liking || id:ebi-fl187-GCST90094769	TRUE	reported	MedicineITLab
ebi-fl187-GCST90094769	rs2222492	2	215925680	T	C	0.5745	-0.042114	0.00757	2.67e-08	159386	Garlic liking || id:ebi-fl187-GCST90094769	TRUE	reported	MedicineITLab
ebi-fl187-GCST90094769	rs73193539	13	56140417	C	T	0.2515	0.0653	0.008757	9.02e-14	159386	Garlic liking || id:ebi-fl187-GCST90094769	TRUE	reported	MedicineITLab
ebi-fl187-GCST90094769	rs13009019	2	145670572	G	A	0.323	0.053105	0.007998	3.17e-11	159386	Garlic liking || id:ebi-fl187-GCST90094769	TRUE	reported	MedicineITLab
ebi-fl187-GCST90094769	rs8005245	14	20586042	C	G	0.4115	0.135874	0.007592	3.82e-71	159386	Garlic liking || id:ebi-fl187-GCST90094769	TRUE	reported	MedicineITLab
ebi-fl187-GCST90094769	rs2880624	22	27978512	T	C	0.5925	0.054271	0.007627	1.15e-12	159386	Garlic liking || id:ebi-fl187-GCST90094769	TRUE	reported	MedicineITLab
ebi-fl187-GCST90094770	rs9257133	6	28723421	T	C	0.1165	-0.126037	0.015221	1.28e-16	156020	Gherkins liking || id:ebi-fl187-GCST90094770	TRUE	reported	MedicineITLab
ebi-fl187-GCST90094770	rs139999228	6	32524711	C	T	0.1995	-0.097621	0.015083	9.77e-11	156020	Gherkins liking || id:ebi-fl187-GCST90094770	TRUE	reported	MedicineITLab
ebi-fl187-GCST90094770	rs1073242	13	58715219	A	G	0.5571	0.054764	0.009977	4.07e-08	156020	Gherkins liking || id:ebi-fl187-GCST90094770	TRUE	reported	MedicineITLab
ebi-fl187-GCST90094770	rs4725299	7	1695215	T	A	0.3383	-0.057743	0.010276	1.94e-08	156020	Gherkins liking || id:ebi-fl187-GCST90094770	TRUE	reported	MedicineITLab
ebi-fl187-GCST90094770	rs7496293	15	57300952	T	C	0.5632	0.054025	0.009847	4.12e-08	156020	Gherkins liking || id:ebi-fl187-GCST90094770	TRUE	reported	MedicineITLab
ebi-fl187-GCST90094770	rs11926783	3	162348181	T	C	0.1572	-0.085162	0.013361	1.87e-10	156020	Gherkins liking || id:ebi-fl187-GCST90094770	TRUE	reported	MedicineITLab
ebi-fl187-GCST90094770	rs12413585	10	118016664	A	G	0.4776	0.067965	0.009745	3.12e-12	156020	Gherkins liking || id:ebi-fl187-GCST90094770	TRUE	reported	MedicineITLab
ebi-fl187-GCST90094770	rs3124417	13	55959095	T	C	0.7197	-0.076342	0.010978	3.61e-12	156020	Gherkins liking || id:ebi-fl187-GCST90094770	TRUE	reported	MedicineITLab
ebi-fl187-GCST90094770	rs771057	9	1729833	C	G	0.4796	0.054746	0.009766	2.09e-08	156020	Gherkins liking || id:ebi-fl187-GCST90094770	TRUE	reported	MedicineITLab
ebi-fl187-GCST90094770	rs41271151	9	23692125	G	C	0.1616	0.074246	0.013375	2.87e-08	156020	Gherkins liking || id:ebi-fl187-GCST90094770	TRUE	reported	MedicineITLab
ebi-fl187-GCST90094770	rs71328455	3	83946294	C	T	0.2085	0.073289	0.012014	1.08e-09	156020	Gherkins liking || id:ebi-fl187-GCST90094770	TRUE	reported	MedicineITLab
ebi-fl187-GCST90094770	rs7815300	8	22697090	G	A	0.131	0.086482	0.014336	1.64e-09	156020	Gherkins liking || id:ebi-fl187-GCST90094770	TRUE	reported	MedicineITLab
ebi-fl187-GCST90094770	rs2006810	7	69902152	C	T	0.3931	-0.059921	0.009951	1.75e-09	156020	Gherkins liking || id:ebi-fl187-GCST90094770	TRUE	reported	MedicineITLab
ebi-fl187-GCST90094770	rs504675	2	45154689	T	C	0.3511	0.115783	0.010186	6.67e-30	156020	Gherkins liking || id:ebi-fl187-GCST90094770	TRUE	reported	MedicineITLab
ebi-fl187-GCST90094770	rs10474277	5	87714704	G	A	0.1173	0.084518	0.015198	2.7e-08	156020	Gherkins liking || id:ebi-fl187-GCST90094770	TRUE	reported	MedicineITLab
ebi-fl187-GCST90094770	rs10091265	8	64567522	G	C	0.4544	0.058205	0.009827	3.19e-09	156020	Gherkins liking || id:ebi-fl187-GCST90094770	TRUE	reported	MedicineITLab
ebi-fl187-GCST90094770	rs11861627	16	12793139	C	A	0.1805	-0.080286	0.012956	5.81e-10	156020	Gherkins liking || id:ebi-fl187-GCST90094770	TRUE	reported	MedicineITLab
ebi-fl187-GCST90094770	rs35539176	9	124614836	C	G	0.2389	0.066188	0.011466	7.85e-09	156020	Gherkins liking || id:ebi-fl187-GCST90094770	TRUE	reported	MedicineITLab
ebi-fl187-GCST90094770	rs136561	22	27259889	T	G	0.3687	0.05651	0.010055	1.93e-08	156020	Gherkins liking || id:ebi-fl187-GCST90094770	TRUE	reported	MedicineITLab
ebi-fl187-GCST90094770	rs13045654	20	21592493	A	G	0.7736	-0.068098	0.011615	4.57e-09	156020	Gherkins liking || id:ebi-fl187-GCST90094770	TRUE	reported	MedicineITLab
ebi-fl187-GCST90094770	rs67937375	18	40729163	A	G	0.3748	-0.066657	0.010041	3.21e-11	156020	Gherkins liking || id:ebi-fl187-GCST90094770	TRUE	reported	MedicineITLab
ebi-fl187-GCST90094770	rs12957223	18	50406630	C	T	0.4953	-0.064059	0.009714	4.31e-11	156020	Gherkins liking || id:ebi-fl187-GCST90094770	TRUE	reported	MedicineITLab
ebi-fl187-GCST90094770	rs11859365	16	83683945	C	A	0.2532	0.07081	0.011163	2.28e-10	156020	Gherkins liking || id:ebi-fl187-GCST90094770	TRUE	reported	MedicineITLab
ebi-fl187-GCST90094770	rs62073099	17	44316491	C	G	0.1993	-0.117331	0.012492	6.12e-21	156020	Gherkins liking || id:ebi-fl187-GCST90094770	TRUE	reported	MedicineITLab
ebi-fl187-GCST90094771	rs187580	5	102627355	G	T	0.2416	0.069519	0.011913	5.4e-09	115868	Globe artichoke liking || id:ebi-fl187-GCST90094771	TRUE	reported	MedicineITLab
ebi-fl187-GCST90094771	rs504758	13	56242451	G	C	0.7592	-0.080776	0.011906	1.2e-11	115868	Globe artichoke liking || id:ebi-fl187-GCST90094771	TRUE	reported	MedicineITLab
ebi-fl187-GCST90094771	rs806374	6	88857320	C	T	0.3401	-0.059008	0.010732	3.86e-08	115868	Globe artichoke liking || id:ebi-fl187-GCST90094771	TRUE	reported	MedicineITLab
ebi-fl187-GCST90094771	rs4870380	6	155899443	T	A	0.2122	-0.074361	0.012978	1.01e-08	115868	Globe artichoke liking || id:ebi-fl187-GCST90094771	TRUE	reported	MedicineITLab
ebi-fl187-GCST90094771	rs55858177	3	18700408	C	T	0.3721	-0.067866	0.011233	1.54e-09	115868	Globe artichoke liking || id:ebi-fl187-GCST90094771	TRUE	reported	MedicineITLab
ebi-fl187-GCST90094771	rs2254388	11	65837599	T	C	0.7276	0.065337	0.011465	1.24e-08	115868	Globe artichoke liking || id:ebi-fl187-GCST90094771	TRUE	reported	MedicineITLab
ebi-fl187-GCST90094771	rs12430440	13	58476105	A	G	0.229	-0.122847	0.012111	3.76e-24	115868	Globe artichoke liking || id:ebi-fl187-GCST90094771	TRUE	reported	MedicineITLab
ebi-fl187-GCST90094771	rs2734961	6	29849380	T	C	0.1752	-0.09236	0.014375	1.35e-10	115868	Globe artichoke liking || id:ebi-fl187-GCST90094771	TRUE	reported	MedicineITLab
ebi-fl187-GCST90094771	rs2523810	6	29849487	T	C	0.5326	-0.072435	0.010212	1.35e-12	115868	Globe artichoke liking || id:ebi-fl187-GCST90094771	TRUE	reported	MedicineITLab
ebi-fl187-GCST90094771	rs4630591	17	44192568	T	C	0.2025	-0.099542	0.012774	6.71e-15	115868	Globe artichoke liking || id:ebi-fl187-GCST90094771	TRUE	reported	MedicineITLab
ebi-fl187-GCST90094771	rs3802764	11	95514599	A	T	0.3871	0.064055	0.010457	9.1e-10	115868	Globe artichoke liking || id:ebi-fl187-GCST90094771	TRUE	reported	MedicineITLab
ebi-fl187-GCST90094773	rs9935401	16	53816838	A	G	0.3962	0.066532	0.009777	1.02e-11	150875	Goat cheese liking || id:ebi-fl187-GCST90094773	TRUE	reported	MedicineITLab
ebi-fl187-GCST90094773	rs3124426	13	55937346	T	C	0.7811	-0.087211	0.011546	4.31e-14	150875	Goat cheese liking || id:ebi-fl187-GCST90094773	TRUE	reported	MedicineITLab
ebi-fl187-GCST90094773	rs13337331	16	83681953	T	A	0.253	0.06081	0.011043	3.68e-08	150875	Goat cheese liking || id:ebi-fl187-GCST90094773	TRUE	reported	MedicineITLab
ebi-fl187-GCST90094773	rs2243967	17	44329636	C	T	0.2194	-0.097792	0.011566	2.88e-17	150875	Goat cheese liking || id:ebi-fl187-GCST90094773	TRUE	reported	MedicineITLab
ebi-fl187-GCST90094773	rs11035710	11	5128490	C	T	0.1958	-0.078278	0.012078	9.22e-11	150875	Goat cheese liking || id:ebi-fl187-GCST90094773	TRUE	reported	MedicineITLab
ebi-fl187-GCST90094773	rs610293	11	66310380	T	C	0.3147	-0.057359	0.010321	2.77e-08	150875	Goat cheese liking || id:ebi-fl187-GCST90094773	TRUE	reported	MedicineITLab
ebi-fl187-GCST90094773	rs504675	2	45154689	T	C	0.3511	0.070522	0.010021	1.98e-12	150875	Goat cheese liking || id:ebi-fl187-GCST90094773	TRUE	reported	MedicineITLab
ebi-fl187-GCST90094773	rs6059574	20	32523172	G	C	0.6385	0.054743	0.010017	4.66e-08	150875	Goat cheese liking || id:ebi-fl187-GCST90094773	TRUE	reported	MedicineITLab
ebi-fl187-GCST90094774	rs543760429	22	43147206	C	T	0.0378	0.192568	0.024102	1.4e-15	157662	Grapefruit liking || id:ebi-fl187-GCST90094774	TRUE	reported	MedicineITLab
ebi-fl187-GCST90094774	rs1726866	7	141672705	A	G	0.5545	0.050784	0.009112	2.51e-08	157662	Grapefruit liking || id:ebi-fl187-GCST90094774	TRUE	reported	MedicineITLab
ebi-fl187-GCST90094774	rs4432147	13	59455212	A	C	0.3131	-0.055599	0.009785	1.36e-08	157662	Grapefruit liking || id:ebi-fl187-GCST90094774	TRUE	reported	MedicineITLab
ebi-fl187-GCST90094774	rs200330883	4	30888488	C	T	0.3948	-0.053269	0.009432	1.65e-08	157662	Grapefruit liking || id:ebi-fl187-GCST90094774	TRUE	reported	MedicineITLab
ebi-fl187-GCST90094774	rs61912110	12	11255797	C	A	0.5213	-0.15017	0.009123	1.08e-60	157662	Grapefruit liking || id:ebi-fl187-GCST90094774	TRUE	reported	MedicineITLab
ebi-fl187-GCST90094774	rs13386862	2	45156324	A	G	0.3131	0.05872	0.009825	2.31e-09	157662	Grapefruit liking || id:ebi-fl187-GCST90094774	TRUE	reported	MedicineITLab
ebi-fl187-GCST90094774	rs2236295	10	64564892	T	G	0.3993	0.059055	0.009272	1.93e-10	157662	Grapefruit liking || id:ebi-fl187-GCST90094774	TRUE	reported	MedicineITLab
ebi-fl187-GCST90094774	rs17460541	3	85618112	T	G	0.6266	-0.058215	0.009386	5.61e-10	157662	Grapefruit liking || id:ebi-fl187-GCST90094774	TRUE	reported	MedicineITLab
ebi-fl187-GCST90094775	rs607863	1	88777911	C	T	0.7077	-0.066914	0.01172	1.16e-08	156731	Green olives liking || id:ebi-fl187-GCST90094775	TRUE	reported	MedicineITLab
ebi-fl187-GCST90094775	rs11861627	16	12793139	C	A	0.1805	-0.095473	0.014226	1.96e-11	156731	Green olives liking || id:ebi-fl187-GCST90094775	TRUE	reported	MedicineITLab
ebi-fl187-GCST90094775	rs17342130	6	157313129	G	A	0.2682	-0.066131	0.012039	3.98e-08	156731	Green olives liking || id:ebi-fl187-GCST90094775	TRUE	reported	MedicineITLab
ebi-fl187-GCST90094775	rs8072297	17	37478048	T	A	0.2342	-0.070169	0.01286	4.88e-08	156731	Green olives liking || id:ebi-fl187-GCST90094775	TRUE	reported	MedicineITLab
ebi-fl187-GCST90094775	rs12346763	9	102663215	T	A	0.2959	0.065951	0.012079	4.79e-08	156731	Green olives liking || id:ebi-fl187-GCST90094775	TRUE	reported	MedicineITLab
ebi-fl187-GCST90094775	rs4739299	8	35069300	A	G	0.6136	0.060146	0.010957	4.05e-08	156731	Green olives liking || id:ebi-fl187-GCST90094775	TRUE	reported	MedicineITLab
ebi-fl187-GCST90094775	rs9590856	13	45367505	T	C	0.485	-0.062163	0.010691	6.12e-09	156731	Green olives liking || id:ebi-fl187-GCST90094775	TRUE	reported	MedicineITLab
ebi-fl187-GCST90094775	rs834828	2	157210467	T	A	0.5468	0.069206	0.010712	1.06e-10	156731	Green olives liking || id:ebi-fl187-GCST90094775	TRUE	reported	MedicineITLab
ebi-fl187-GCST90094775	rs12523051	5	153087153	A	G	0.2811	0.07031	0.011876	3.24e-09	156731	Green olives liking || id:ebi-fl187-GCST90094775	TRUE	reported	MedicineITLab
ebi-fl187-GCST90094775	rs9645949	13	62378378	A	G	0.175	-0.078995	0.014029	1.82e-08	156731	Green olives liking || id:ebi-fl187-GCST90094775	TRUE	reported	MedicineITLab
ebi-fl187-GCST90094775	rs74696461	2	45121375	A	G	0.1087	0.165947	0.017514	2.78e-21	156731	Green olives liking || id:ebi-fl187-GCST90094775	TRUE	reported	MedicineITLab
ebi-fl187-GCST90094775	rs3130048	6	31613739	C	T	0.2802	-0.07626	0.011852	1.28e-10	156731	Green olives liking || id:ebi-fl187-GCST90094775	TRUE	reported	MedicineITLab
ebi-fl187-GCST90094775	rs11859365	16	83683945	C	A	0.2534	0.072007	0.012254	4.23e-09	156731	Green olives liking || id:ebi-fl187-GCST90094775	TRUE	reported	MedicineITLab
ebi-fl187-GCST90094775	rs13124361	4	65806886	C	T	0.5781	-0.063244	0.010815	5.01e-09	156731	Green olives liking || id:ebi-fl187-GCST90094775	TRUE	reported	MedicineITLab
ebi-fl187-GCST90094775	rs2183271	10	21957229	C	T	0.3603	-0.065342	0.011121	4.24e-09	156731	Green olives liking || id:ebi-fl187-GCST90094775	TRUE	reported	MedicineITLab
ebi-fl187-GCST90094775	rs12665383	6	140561696	T	C	0.3527	0.066038	0.011122	2.92e-09	156731	Green olives liking || id:ebi-fl187-GCST90094775	TRUE	reported	MedicineITLab
ebi-fl187-GCST90094775	rs12773105	10	118025315	T	C	0.5017	0.061935	0.010682	6.76e-09	156731	Green olives liking || id:ebi-fl187-GCST90094775	TRUE	reported	MedicineITLab
ebi-fl187-GCST90094775	rs7974485	12	11301023	T	C	0.3757	-0.071984	0.011909	1.51e-09	156731	Green olives liking || id:ebi-fl187-GCST90094775	TRUE	reported	MedicineITLab
ebi-fl187-GCST90094775	rs1545717	17	2295405	T	C	0.3549	-0.06713	0.011148	1.75e-09	156731	Green olives liking || id:ebi-fl187-GCST90094775	TRUE	reported	MedicineITLab
ebi-fl187-GCST90094775	rs9859487	3	115149030	G	A	0.509	0.063949	0.010665	2.04e-09	156731	Green olives liking || id:ebi-fl187-GCST90094775	TRUE	reported	MedicineITLab
ebi-fl187-GCST90094775	rs1234627	8	64574537	A	T	0.7192	0.08734	0.011903	2.22e-13	156731	Green olives liking || id:ebi-fl187-GCST90094775	TRUE	reported	MedicineITLab
ebi-fl187-GCST90094775	rs73214654	4	7558294	T	G	0.2971	0.068958	0.011686	3.65e-09	156731	Green olives liking || id:ebi-fl187-GCST90094775	TRUE	reported	MedicineITLab
ebi-fl187-GCST90094775	rs35805189	2	145759511	T	C	0.3157	0.063775	0.011508	3.01e-08	156731	Green olives liking || id:ebi-fl187-GCST90094775	TRUE	reported	MedicineITLab
ebi-fl187-GCST90094775	rs11190825	10	83412505	G	A	0.3628	0.061683	0.011084	2.64e-08	156731	Green olives liking || id:ebi-fl187-GCST90094775	TRUE	reported	MedicineITLab
ebi-fl187-GCST90094775	rs3124417	13	55959095	T	C	0.7196	-0.091612	0.012055	3.03e-14	156731	Green olives liking || id:ebi-fl187-GCST90094775	TRUE	reported	MedicineITLab
ebi-fl187-GCST90094775	rs182821552	17	44330410	A	G	0.1727	-0.115796	0.015182	2.45e-14	156731	Green olives liking || id:ebi-fl187-GCST90094775	TRUE	reported	MedicineITLab
ebi-fl187-GCST90094775	rs73195055	13	59393505	G	C	0.0929	0.101373	0.018421	3.76e-08	156731	Green olives liking || id:ebi-fl187-GCST90094775	TRUE	reported	MedicineITLab
ebi-fl187-GCST90094775	rs35207189	13	58416695	G	T	0.384	-0.071333	0.012098	3.75e-09	156731	Green olives liking || id:ebi-fl187-GCST90094775	TRUE	reported	MedicineITLab
ebi-fl187-GCST90094776	rs62148582	2	59530236	G	A	0.4565	-0.048921	0.007046	3.89e-12	158385	Haddock liking || id:ebi-fl187-GCST90094776	TRUE	reported	MedicineITLab
ebi-fl187-GCST90094776	rs55798953	3	51460031	C	G	0.111	0.064158	0.011293	1.37e-08	158385	Haddock liking || id:ebi-fl187-GCST90094776	TRUE	reported	MedicineITLab
ebi-fl187-GCST90094776	rs3105049	13	55941509	T	C	0.7283	-0.050414	0.007914	1.92e-10	158385	Haddock liking || id:ebi-fl187-GCST90094776	TRUE	reported	MedicineITLab
ebi-fl187-GCST90094776	rs6893570	5	144141457	C	A	0.537	0.043077	0.007029	8.95e-10	158385	Haddock liking || id:ebi-fl187-GCST90094776	TRUE	reported	MedicineITLab
ebi-fl187-GCST90094776	rs16961150	16	83681015	G	C	0.2498	0.044654	0.008143	4.19e-08	158385	Haddock liking || id:ebi-fl187-GCST90094776	TRUE	reported	MedicineITLab
ebi-fl187-GCST90094777	rs75189942	3	62428323	T	C	0.0534	-0.095815	0.017369	3.48e-08	158550	Ham liking || id:ebi-fl187-GCST90094777	TRUE	reported	MedicineITLab
ebi-fl187-GCST90094777	rs6957745	7	73056750	C	T	0.2015	-0.053269	0.009593	2.83e-08	158550	Ham liking || id:ebi-fl187-GCST90094777	TRUE	reported	MedicineITLab
ebi-fl187-GCST90094777	rs4147707	2	207024107	C	G	0.3964	-0.044522	0.007834	1.35e-08	158550	Ham liking || id:ebi-fl187-GCST90094777	TRUE	reported	MedicineITLab
ebi-fl187-GCST90094777	rs283917	3	17328509	G	A	0.4544	0.04274	0.007717	3.07e-08	158550	Ham liking || id:ebi-fl187-GCST90094777	TRUE	reported	MedicineITLab
ebi-fl187-GCST90094777	rs434841	6	32191041	A	G	0.3021	0.046927	0.008346	1.9e-08	158550	Ham liking || id:ebi-fl187-GCST90094777	TRUE	reported	MedicineITLab
ebi-fl187-GCST90094777	rs12133863	1	73647602	T	C	0.4987	-0.043777	0.007732	1.51e-08	158550	Ham liking || id:ebi-fl187-GCST90094777	TRUE	reported	MedicineITLab
ebi-fl187-GCST90094777	rs9747449	17	5270414	C	T	0.5002	0.0435	0.007705	1.67e-08	158550	Ham liking || id:ebi-fl187-GCST90094777	TRUE	reported	MedicineITLab
ebi-fl187-GCST90094777	rs10946808	6	26233387	G	A	0.2745	-0.052284	0.008587	1.17e-09	158550	Ham liking || id:ebi-fl187-GCST90094777	TRUE	reported	MedicineITLab
ebi-fl187-GCST90094777	rs8083301	18	21078579	T	A	0.6492	-0.051186	0.008135	3.16e-10	158550	Ham liking || id:ebi-fl187-GCST90094777	TRUE	reported	MedicineITLab
ebi-fl187-GCST90094777	rs429358	19	45411941	C	T	0.1486	-0.093923	0.010815	3.93e-18	158550	Ham liking || id:ebi-fl187-GCST90094777	TRUE	reported	MedicineITLab
ebi-fl187-GCST90094777	rs1006945	20	37458009	T	G	0.5295	-0.0443	0.007686	8.29e-09	158550	Ham liking || id:ebi-fl187-GCST90094777	TRUE	reported	MedicineITLab
ebi-fl187-GCST90094778	rs12632128	3	25103258	T	G	0.5636	0.037171	0.006353	4.92e-09	159351	Hard cheese liking || id:ebi-fl187-GCST90094778	TRUE	reported	MedicineITLab
ebi-fl187-GCST90094778	rs116311751	5	172950011	T	C	0.0479	0.081229	0.014866	4.68e-08	159351	Hard cheese liking || id:ebi-fl187-GCST90094778	TRUE	reported	MedicineITLab
ebi-fl187-GCST90094778	rs814573	19	45424351	T	A	0.1807	-0.053471	0.008396	1.93e-10	159351	Hard cheese liking || id:ebi-fl187-GCST90094778	TRUE	reported	MedicineITLab
ebi-fl187-GCST90094778	rs1434513	18	44828677	A	G	0.5738	0.035277	0.006387	3.35e-08	159351	Hard cheese liking || id:ebi-fl187-GCST90094778	TRUE	reported	MedicineITLab
ebi-fl187-GCST90094781	rs6041406	20	12484270	A	G	0.2658	0.064158	0.010705	2.08e-09	150609	Herring liking || id:ebi-fl187-GCST90094781	TRUE	reported	MedicineITLab
ebi-fl187-GCST90094781	rs55985303	2	77224951	A	G	0.2408	0.080463	0.011041	3.2e-13	150609	Herring liking || id:ebi-fl187-GCST90094781	TRUE	reported	MedicineITLab
ebi-fl187-GCST90094781	rs61043970	18	52881622	G	T	0.3314	-0.06709	0.010059	2.59e-11	150609	Herring liking || id:ebi-fl187-GCST90094781	TRUE	reported	MedicineITLab
ebi-fl187-GCST90094781	rs9406568	9	15947830	A	T	0.4389	0.053162	0.009516	2.34e-08	150609	Herring liking || id:ebi-fl187-GCST90094781	TRUE	reported	MedicineITLab
ebi-fl187-GCST90094781	rs1984899	16	55325789	C	T	0.3558	0.057948	0.009869	4.35e-09	150609	Herring liking || id:ebi-fl187-GCST90094781	TRUE	reported	MedicineITLab
ebi-fl187-GCST90094781	rs1632926	6	29961274	G	A	0.2005	-0.088037	0.011823	9.78e-14	150609	Herring liking || id:ebi-fl187-GCST90094781	TRUE	reported	MedicineITLab
ebi-fl187-GCST90094781	rs11624759	14	29746964	A	C	0.3571	0.056204	0.009855	1.21e-08	150609	Herring liking || id:ebi-fl187-GCST90094781	TRUE	reported	MedicineITLab
ebi-fl187-GCST90094781	rs11859365	16	83683945	C	A	0.2535	0.095421	0.010843	1.42e-18	150609	Herring liking || id:ebi-fl187-GCST90094781	TRUE	reported	MedicineITLab
ebi-fl187-GCST90094781	rs2413052	22	31783781	C	T	0.2431	0.065039	0.011026	3.7e-09	150609	Herring liking || id:ebi-fl187-GCST90094781	TRUE	reported	MedicineITLab
ebi-fl187-GCST90094781	rs62148582	2	59530236	G	A	0.4566	-0.051728	0.009485	4.96e-08	150609	Herring liking || id:ebi-fl187-GCST90094781	TRUE	reported	MedicineITLab
ebi-fl187-GCST90094781	rs530799722	6	27890860	G	T	0.0651	-0.170575	0.029463	7.11e-09	150609	Herring liking || id:ebi-fl187-GCST90094781	TRUE	reported	MedicineITLab
ebi-fl187-GCST90094781	rs500054	11	95593806	A	G	0.3873	0.062921	0.00971	9.28e-11	150609	Herring liking || id:ebi-fl187-GCST90094781	TRUE	reported	MedicineITLab
ebi-fl187-GCST90094781	rs12629607	3	85583608	C	T	0.6491	-0.08858	0.009892	3.53e-19	150609	Herring liking || id:ebi-fl187-GCST90094781	TRUE	reported	MedicineITLab
ebi-fl187-GCST90094781	rs7090708	10	21929179	G	A	0.32	-0.063928	0.01013	2.81e-10	150609	Herring liking || id:ebi-fl187-GCST90094781	TRUE	reported	MedicineITLab
ebi-fl187-GCST90094781	rs11649091	16	53845169	G	T	0.4343	0.06907	0.009542	4.6e-13	150609	Herring liking || id:ebi-fl187-GCST90094781	TRUE	reported	MedicineITLab
ebi-fl187-GCST90094781	rs9862451	3	118341062	G	C	0.669	-0.065325	0.010034	7.58e-11	150609	Herring liking || id:ebi-fl187-GCST90094781	TRUE	reported	MedicineITLab
ebi-fl187-GCST90094781	rs372074906	6	32492140	A	G	0.0977	-0.11212	0.019785	1.47e-08	150609	Herring liking || id:ebi-fl187-GCST90094781	TRUE	reported	MedicineITLab
ebi-fl187-GCST90094781	rs150236091	13	55937827	G	A	0.7321	-0.110885	0.010664	2.7e-25	150609	Herring liking || id:ebi-fl187-GCST90094781	TRUE	reported	MedicineITLab
ebi-fl187-GCST90094781	rs4350507	14	98901176	T	A	0.9418	-0.118898	0.020391	5.55e-09	150609	Herring liking || id:ebi-fl187-GCST90094781	TRUE	reported	MedicineITLab
ebi-fl187-GCST90094781	rs663859	9	106779440	T	C	0.6137	-0.059342	0.009693	9.32e-10	150609	Herring liking || id:ebi-fl187-GCST90094781	TRUE	reported	MedicineITLab
ebi-fl187-GCST90094781	rs56072903	17	44013966	C	T	0.2024	-0.089732	0.012099	1.25e-13	150609	Herring liking || id:ebi-fl187-GCST90094781	TRUE	reported	MedicineITLab
ebi-fl187-GCST90094781	rs838133	19	49259529	G	A	0.5495	0.060179	0.009763	7.14e-10	150609	Herring liking || id:ebi-fl187-GCST90094781	TRUE	reported	MedicineITLab
ebi-fl187-GCST90094782	rs276436	9	15614370	T	A	0.4996	0.050339	0.008157	6.82e-10	159091	Honey liking || id:ebi-fl187-GCST90094782	TRUE	reported	MedicineITLab
ebi-fl187-GCST90094782	rs55858177	3	18700408	C	T	0.3732	-0.051729	0.009017	9.72e-09	159091	Honey liking || id:ebi-fl187-GCST90094782	TRUE	reported	MedicineITLab
ebi-fl187-GCST90094782	rs10852521	16	53804965	C	T	0.5039	0.044812	0.008166	4.09e-08	159091	Honey liking || id:ebi-fl187-GCST90094782	TRUE	reported	MedicineITLab
ebi-fl187-GCST90094783	rs6981673	8	65000658	A	G	0.4811	0.056842	0.009922	1.02e-08	152847	Horseradish liking || id:ebi-fl187-GCST90094783	TRUE	reported	MedicineITLab
ebi-fl187-GCST90094783	rs112858426	6	32487058	G	A	0.0766	-0.166265	0.025945	1.49e-10	152847	Horseradish liking || id:ebi-fl187-GCST90094783	TRUE	reported	MedicineITLab
ebi-fl187-GCST90094783	rs4885824	13	55951851	C	A	0.8013	-0.097184	0.012415	5.05e-15	152847	Horseradish liking || id:ebi-fl187-GCST90094783	TRUE	reported	MedicineITLab
ebi-fl187-GCST90094783	rs1123321	16	83677410	G	C	0.258	0.063576	0.011353	2.17e-08	152847	Horseradish liking || id:ebi-fl187-GCST90094783	TRUE	reported	MedicineITLab
ebi-fl187-GCST90094783	rs111242991	3	71576058	T	C	0.4322	0.054627	0.010004	4.78e-08	152847	Horseradish liking || id:ebi-fl187-GCST90094783	TRUE	reported	MedicineITLab
ebi-fl187-GCST90094783	rs726857	2	145753424	A	T	0.3662	-0.067229	0.010309	7.04e-11	152847	Horseradish liking || id:ebi-fl187-GCST90094783	TRUE	reported	MedicineITLab
ebi-fl187-GCST90094783	rs7096877	10	117991640	A	G	0.3094	-0.061565	0.010786	1.17e-08	152847	Horseradish liking || id:ebi-fl187-GCST90094783	TRUE	reported	MedicineITLab
ebi-fl187-GCST90094783	rs1004787	2	45159091	A	G	0.5293	0.136942	0.009937	3.99e-43	152847	Horseradish liking || id:ebi-fl187-GCST90094783	TRUE	reported	MedicineITLab
ebi-fl187-GCST90094783	rs28521983	14	98561490	C	T	0.4658	0.055984	0.009932	1.76e-08	152847	Horseradish liking || id:ebi-fl187-GCST90094783	TRUE	reported	MedicineITLab
ebi-fl187-GCST90094783	rs12721672	6	29910586	A	G	0.1204	-0.133671	0.01901	2.07e-12	152847	Horseradish liking || id:ebi-fl187-GCST90094783	TRUE	reported	MedicineITLab
ebi-fl187-GCST90094783	rs12665383	6	140561696	T	C	0.3529	0.064233	0.010313	4.75e-10	152847	Horseradish liking || id:ebi-fl187-GCST90094783	TRUE	reported	MedicineITLab
ebi-fl187-GCST90094783	rs55865373	7	77806735	A	G	0.1906	-0.081232	0.012913	3.19e-10	152847	Horseradish liking || id:ebi-fl187-GCST90094783	TRUE	reported	MedicineITLab
ebi-fl187-GCST90094783	rs1518171	18	40709330	G	A	0.3746	-0.056368	0.01023	3.61e-08	152847	Horseradish liking || id:ebi-fl187-GCST90094783	TRUE	reported	MedicineITLab
ebi-fl187-GCST90094783	rs13403127	2	44717071	G	A	0.6331	-0.05974	0.010265	5.94e-09	152847	Horseradish liking || id:ebi-fl187-GCST90094783	TRUE	reported	MedicineITLab
ebi-fl187-GCST90094783	rs4838225	9	127603814	A	C	0.4333	0.056652	0.009974	1.37e-08	152847	Horseradish liking || id:ebi-fl187-GCST90094783	TRUE	reported	MedicineITLab
ebi-fl187-GCST90094783	rs542249552	10	105213183	C	A	0.0371	-0.160419	0.027838	8.33e-09	152847	Horseradish liking || id:ebi-fl187-GCST90094783	TRUE	reported	MedicineITLab
ebi-fl187-GCST90094783	rs9535301	13	50266202	T	C	0.2685	-0.061812	0.011163	3.09e-08	152847	Horseradish liking || id:ebi-fl187-GCST90094783	TRUE	reported	MedicineITLab
ebi-fl187-GCST90094783	rs9257566	6	29144532	T	C	0.1384	-0.149797	0.014283	1.06e-25	152847	Horseradish liking || id:ebi-fl187-GCST90094783	TRUE	reported	MedicineITLab
ebi-fl187-GCST90094783	rs189503580	6	32488022	G	A	0.2896	-0.087587	0.013255	3.94e-11	152847	Horseradish liking || id:ebi-fl187-GCST90094783	TRUE	reported	MedicineITLab
ebi-fl187-GCST90094783	rs224045	10	64525547	C	T	0.5792	0.065484	0.010031	6.72e-11	152847	Horseradish liking || id:ebi-fl187-GCST90094783	TRUE	reported	MedicineITLab
ebi-fl187-GCST90094783	rs184629	13	60579602	C	T	0.6445	-0.062104	0.010313	1.75e-09	152847	Horseradish liking || id:ebi-fl187-GCST90094783	TRUE	reported	MedicineITLab
ebi-fl187-GCST90094783	rs17277081	14	20579914	T	C	0.4129	0.099017	0.010058	7.61e-23	152847	Horseradish liking || id:ebi-fl187-GCST90094783	TRUE	reported	MedicineITLab
ebi-fl187-GCST90094783	rs838133	19	49259529	G	A	0.5501	0.068914	0.010228	1.64e-11	152847	Horseradish liking || id:ebi-fl187-GCST90094783	TRUE	reported	MedicineITLab
ebi-fl187-GCST90094783	rs713598	7	141673345	G	C	0.3996	-0.112759	0.010083	5.32e-29	152847	Horseradish liking || id:ebi-fl187-GCST90094783	TRUE	reported	MedicineITLab
ebi-fl187-GCST90094783	rs60758546	5	166079299	T	A	0.2478	-0.064038	0.011563	3.08e-08	152847	Horseradish liking || id:ebi-fl187-GCST90094783	TRUE	reported	MedicineITLab
ebi-fl187-GCST90094783	rs11861627	16	12793139	C	A	0.1803	-0.090691	0.013202	6.53e-12	152847	Horseradish liking || id:ebi-fl187-GCST90094783	TRUE	reported	MedicineITLab
ebi-fl187-GCST90094783	rs79641193	17	44330105	G	A	0.1958	-0.099517	0.012893	1.22e-14	152847	Horseradish liking || id:ebi-fl187-GCST90094783	TRUE	reported	MedicineITLab
ebi-fl187-GCST90094783	rs873328	20	19701174	C	T	0.6342	0.060023	0.010332	6.31e-09	152847	Horseradish liking || id:ebi-fl187-GCST90094783	TRUE	reported	MedicineITLab
ebi-fl187-GCST90094784	rs158408	5	102407374	A	G	0.3193	-0.045341	0.007169	2.56e-10	159498	Ice cream liking || id:ebi-fl187-GCST90094784	TRUE	reported	MedicineITLab
ebi-fl187-GCST90094784	rs2472297	15	75027880	T	C	0.2635	-0.043858	0.007565	6.78e-09	159498	Ice cream liking || id:ebi-fl187-GCST90094784	TRUE	reported	MedicineITLab
ebi-fl187-GCST90094784	rs4953152	2	45170153	A	G	0.3078	-0.069472	0.00723	7.71e-22	159498	Ice cream liking || id:ebi-fl187-GCST90094784	TRUE	reported	MedicineITLab
ebi-fl187-GCST90094784	rs75826611	8	143323591	G	A	0.3669	0.040778	0.007297	2.32e-08	159498	Ice cream liking || id:ebi-fl187-GCST90094784	TRUE	reported	MedicineITLab
ebi-fl187-GCST90094784	rs4748734	10	21210538	T	G	0.6917	-0.041507	0.007223	9.19e-09	159498	Ice cream liking || id:ebi-fl187-GCST90094784	TRUE	reported	MedicineITLab
ebi-fl187-GCST90094784	rs1411350	9	128670179	G	A	0.6739	0.04821	0.007119	1.31e-11	159498	Ice cream liking || id:ebi-fl187-GCST90094784	TRUE	reported	MedicineITLab
ebi-fl187-GCST90094784	rs12928404	16	28847246	C	T	0.4046	0.049723	0.00681	2.89e-13	159498	Ice cream liking || id:ebi-fl187-GCST90094784	TRUE	reported	MedicineITLab
ebi-fl187-GCST90094784	rs9694306	8	64627491	C	T	0.3098	0.042009	0.00722	5.97e-09	159498	Ice cream liking || id:ebi-fl187-GCST90094784	TRUE	reported	MedicineITLab
ebi-fl187-GCST90094784	rs2638282	19	49213833	A	G	0.5311	0.069787	0.006691	1.92e-25	159498	Ice cream liking || id:ebi-fl187-GCST90094784	TRUE	reported	MedicineITLab
ebi-fl187-GCST90094786	rs7823808	8	11836622	T	C	0.5218	-0.038875	0.006974	2.5e-08	159573	Jam liking || id:ebi-fl187-GCST90094786	TRUE	reported	MedicineITLab
ebi-fl187-GCST90094786	rs3734563	6	28349725	G	A	0.3218	0.043712	0.007402	3.54e-09	159573	Jam liking || id:ebi-fl187-GCST90094786	TRUE	reported	MedicineITLab
ebi-fl187-GCST90094786	rs898604	11	46917983	A	G	0.8424	-0.052851	0.009539	3.03e-08	159573	Jam liking || id:ebi-fl187-GCST90094786	TRUE	reported	MedicineITLab
ebi-fl187-GCST90094786	rs2081194	19	49263477	C	G	0.6013	-0.045945	0.007225	2.05e-10	159573	Jam liking || id:ebi-fl187-GCST90094786	TRUE	reported	MedicineITLab
ebi-fl187-GCST90094786	rs10098073	8	143309504	A	C	0.4709	-0.042563	0.006964	9.93e-10	159573	Jam liking || id:ebi-fl187-GCST90094786	TRUE	reported	MedicineITLab
ebi-fl187-GCST90094786	rs9268644	6	32408044	C	A	0.5472	-0.044473	0.006919	1.33e-10	159573	Jam liking || id:ebi-fl187-GCST90094786	TRUE	reported	MedicineITLab
ebi-fl187-GCST90094786	rs11075985	16	53805207	A	C	0.4251	0.048366	0.006996	4.79e-12	159573	Jam liking || id:ebi-fl187-GCST90094786	TRUE	reported	MedicineITLab
ebi-fl187-GCST90094787	rs55688819	3	71509778	T	C	0.3203	-0.050161	0.009156	4.32e-08	159380	Ketchup liking || id:ebi-fl187-GCST90094787	TRUE	reported	MedicineITLab
ebi-fl187-GCST90094787	rs4730115	7	77833976	C	T	0.5782	0.052113	0.008675	1.91e-09	159380	Ketchup liking || id:ebi-fl187-GCST90094787	TRUE	reported	MedicineITLab
ebi-fl187-GCST90094787	rs9322742	6	104005341	G	T	0.3982	0.050677	0.00874	6.74e-09	159380	Ketchup liking || id:ebi-fl187-GCST90094787	TRUE	reported	MedicineITLab
ebi-fl187-GCST90094787	rs2519074	9	30101393	A	G	0.6858	0.051208	0.009365	4.57e-08	159380	Ketchup liking || id:ebi-fl187-GCST90094787	TRUE	reported	MedicineITLab
ebi-fl187-GCST90094787	rs73872259	3	145266436	G	A	0.2544	0.055775	0.009873	1.63e-08	159380	Ketchup liking || id:ebi-fl187-GCST90094787	TRUE	reported	MedicineITLab
ebi-fl187-GCST90094787	rs6079439	20	14415194	G	A	0.5289	-0.048605	0.008571	1.44e-08	159380	Ketchup liking || id:ebi-fl187-GCST90094787	TRUE	reported	MedicineITLab
ebi-fl187-GCST90094787	rs4092286	8	4842902	A	T	0.4025	-0.051037	0.008804	6.79e-09	159380	Ketchup liking || id:ebi-fl187-GCST90094787	TRUE	reported	MedicineITLab
ebi-fl187-GCST90094787	rs157592	19	45424514	C	A	0.1796	-0.064046	0.011436	2.16e-08	159380	Ketchup liking || id:ebi-fl187-GCST90094787	TRUE	reported	MedicineITLab
ebi-fl187-GCST90094787	rs200743	20	15593954	T	G	0.4201	0.050064	0.008661	7.49e-09	159380	Ketchup liking || id:ebi-fl187-GCST90094787	TRUE	reported	MedicineITLab
ebi-fl187-GCST90094787	rs2271342	8	8643938	T	C	0.473	-0.073985	0.008577	6.52e-18	159380	Ketchup liking || id:ebi-fl187-GCST90094787	TRUE	reported	MedicineITLab
ebi-fl187-GCST90094787	rs4940994	18	58873290	C	G	0.2991	0.06661	0.009331	9.55e-13	159380	Ketchup liking || id:ebi-fl187-GCST90094787	TRUE	reported	MedicineITLab
ebi-fl187-GCST90094787	rs11862576	16	61567547	T	G	0.3726	-0.054941	0.008842	5.23e-10	159380	Ketchup liking || id:ebi-fl187-GCST90094787	TRUE	reported	MedicineITLab
ebi-fl187-GCST90094788	rs185793611	6	32536925	G	A	0.0201	-0.173032	0.030303	1.16e-08	157218	Kiwi liking || id:ebi-fl187-GCST90094788	TRUE	reported	MedicineITLab
ebi-fl187-GCST90094788	rs116309362	6	32754876	C	T	0.0237	-0.227076	0.024878	7.27e-20	157218	Kiwi liking || id:ebi-fl187-GCST90094788	TRUE	reported	MedicineITLab
ebi-fl187-GCST90094788	rs201457654	6	32629133	C	T	0.0501	-0.118557	0.020179	4.25e-09	157218	Kiwi liking || id:ebi-fl187-GCST90094788	TRUE	reported	MedicineITLab
ebi-fl187-GCST90094788	rs11217000	11	118604984	G	A	0.2156	0.049045	0.008816	2.67e-08	157218	Kiwi liking || id:ebi-fl187-GCST90094788	TRUE	reported	MedicineITLab
ebi-fl187-GCST90094788	rs1375566	3	85642479	A	G	0.6287	-0.046368	0.007452	4.95e-10	157218	Kiwi liking || id:ebi-fl187-GCST90094788	TRUE	reported	MedicineITLab
ebi-fl187-GCST90094788	rs6965087	7	143703647	T	C	0.3727	0.059298	0.007414	1.32e-15	157218	Kiwi liking || id:ebi-fl187-GCST90094788	TRUE	reported	MedicineITLab
ebi-fl187-GCST90094789	rs10772373	12	11026969	A	C	0.5704	-0.052086	0.009114	1.12e-08	156958	Lager liking || id:ebi-fl187-GCST90094789	TRUE	reported	MedicineITLab
ebi-fl187-GCST90094789	rs76084961	3	85604041	G	T	0.6225	-0.071624	0.009352	1.92e-14	156958	Lager liking || id:ebi-fl187-GCST90094789	TRUE	reported	MedicineITLab
ebi-fl187-GCST90094789	rs7752448	6	28301099	G	A	0.1267	-0.074444	0.01355	3.95e-08	156958	Lager liking || id:ebi-fl187-GCST90094789	TRUE	reported	MedicineITLab
ebi-fl187-GCST90094789	rs2234233	5	9629529	A	G	0.1674	-0.084346	0.01205	2.6e-12	156958	Lager liking || id:ebi-fl187-GCST90094789	TRUE	reported	MedicineITLab
ebi-fl187-GCST90094789	rs281379	19	49214274	A	G	0.5232	0.059566	0.009027	4.2e-11	156958	Lager liking || id:ebi-fl187-GCST90094789	TRUE	reported	MedicineITLab
ebi-fl187-GCST90094789	rs1229984	4	100239319	C	T	0.9745	0.166286	0.028397	4.79e-09	156958	Lager liking || id:ebi-fl187-GCST90094789	TRUE	reported	MedicineITLab
ebi-fl187-GCST90094789	rs41851	7	69013219	G	T	0.2671	-0.059381	0.010193	5.73e-09	156958	Lager liking || id:ebi-fl187-GCST90094789	TRUE	reported	MedicineITLab
ebi-fl187-GCST90094789	rs17652520	17	44098967	A	G	0.2287	-0.066015	0.010754	8.4e-10	156958	Lager liking || id:ebi-fl187-GCST90094789	TRUE	reported	MedicineITLab
ebi-fl187-GCST90094789	rs9611859	22	43129827	A	G	0.0261	-0.168948	0.029491	1.02e-08	156958	Lager liking || id:ebi-fl187-GCST90094789	TRUE	reported	MedicineITLab
ebi-fl187-GCST90094789	rs2489033	10	102319021	G	A	0.1115	0.0883	0.014448	9.94e-10	156958	Lager liking || id:ebi-fl187-GCST90094789	TRUE	reported	MedicineITLab
ebi-fl187-GCST90094790	rs7042475	9	15642883	G	A	0.5084	0.054508	0.008757	4.86e-10	158453	Lamb liking || id:ebi-fl187-GCST90094790	TRUE	reported	MedicineITLab
ebi-fl187-GCST90094790	rs6435326	2	207002559	T	A	0.4742	-0.048796	0.008804	3e-08	158453	Lamb liking || id:ebi-fl187-GCST90094790	TRUE	reported	MedicineITLab
ebi-fl187-GCST90094790	rs669948	13	56231929	A	G	0.7302	-0.070053	0.009925	1.73e-12	158453	Lamb liking || id:ebi-fl187-GCST90094790	TRUE	reported	MedicineITLab
ebi-fl187-GCST90094790	rs76395182	3	85547337	G	T	0.3529	-0.058705	0.009286	2.61e-10	158453	Lamb liking || id:ebi-fl187-GCST90094790	TRUE	reported	MedicineITLab
ebi-fl187-GCST90094790	rs4400143	5	164585515	T	C	0.6872	0.066471	0.00949	2.52e-12	158453	Lamb liking || id:ebi-fl187-GCST90094790	TRUE	reported	MedicineITLab
ebi-fl187-GCST90094790	rs3909727	11	126587382	G	A	0.8362	0.074868	0.011877	2.94e-10	158453	Lamb liking || id:ebi-fl187-GCST90094790	TRUE	reported	MedicineITLab
ebi-fl187-GCST90094790	rs11170018	12	52550467	A	G	0.2577	0.057905	0.010041	8.12e-09	158453	Lamb liking || id:ebi-fl187-GCST90094790	TRUE	reported	MedicineITLab
ebi-fl187-GCST90094790	rs429358	19	45411941	C	T	0.1487	-0.087224	0.012365	1.78e-12	158453	Lamb liking || id:ebi-fl187-GCST90094790	TRUE	reported	MedicineITLab
ebi-fl187-GCST90094792	rs11209839	1	41773004	C	T	0.3196	0.04051	0.007245	2.28e-08	159451	Lemon liking || id:ebi-fl187-GCST90094792	TRUE	reported	MedicineITLab
ebi-fl187-GCST90094792	rs6964833	7	74101909	C	T	0.2566	-0.042092	0.007713	4.87e-08	159451	Lemon liking || id:ebi-fl187-GCST90094792	TRUE	reported	MedicineITLab
ebi-fl187-GCST90094792	rs786272	2	145670892	A	G	0.6599	-0.040269	0.007141	1.73e-08	159451	Lemon liking || id:ebi-fl187-GCST90094792	TRUE	reported	MedicineITLab
ebi-fl187-GCST90094792	rs12637791	3	85525323	G	T	0.6487	-0.04076	0.007076	8.44e-09	159451	Lemon liking || id:ebi-fl187-GCST90094792	TRUE	reported	MedicineITLab
ebi-fl187-GCST90094792	rs8097318	18	50549809	C	T	0.5266	-0.039233	0.006768	6.78e-09	159451	Lemon liking || id:ebi-fl187-GCST90094792	TRUE	reported	MedicineITLab
ebi-fl187-GCST90094792	rs12980837	19	31013279	T	A	0.1801	-0.051745	0.008876	5.58e-09	159451	Lemon liking || id:ebi-fl187-GCST90094792	TRUE	reported	MedicineITLab
ebi-fl187-GCST90094794	rs9876127	3	44462597	G	T	0.6765	-0.061104	0.010809	1.59e-08	158306	Liver liking || id:ebi-fl187-GCST90094794	TRUE	reported	MedicineITLab
ebi-fl187-GCST90094794	rs62148565	2	59490261	G	T	0.148	-0.085172	0.014508	4.37e-09	158306	Liver liking || id:ebi-fl187-GCST90094794	TRUE	reported	MedicineITLab
ebi-fl187-GCST90094794	rs3013326	13	56011335	G	C	0.7256	-0.062437	0.011416	4.54e-08	158306	Liver liking || id:ebi-fl187-GCST90094794	TRUE	reported	MedicineITLab
ebi-fl187-GCST90094794	rs66632973	3	85585552	T	A	0.7185	-0.091338	0.012544	3.35e-13	158306	Liver liking || id:ebi-fl187-GCST90094794	TRUE	reported	MedicineITLab
ebi-fl187-GCST90094794	rs142816576	11	125732001	C	G	0.023	0.190961	0.03496	4.73e-08	158306	Liver liking || id:ebi-fl187-GCST90094794	TRUE	reported	MedicineITLab
ebi-fl187-GCST90094794	rs2280406	3	49941436	A	G	0.5032	0.074396	0.01013	2.11e-13	158306	Liver liking || id:ebi-fl187-GCST90094794	TRUE	reported	MedicineITLab
ebi-fl187-GCST90094794	rs3909727	11	126587382	G	A	0.8362	0.083773	0.013731	1.07e-09	158306	Liver liking || id:ebi-fl187-GCST90094794	TRUE	reported	MedicineITLab
ebi-fl187-GCST90094794	rs55872725	16	53809123	T	C	0.4046	0.078008	0.01034	4.62e-14	158306	Liver liking || id:ebi-fl187-GCST90094794	TRUE	reported	MedicineITLab
ebi-fl187-GCST90094794	rs6041372	20	12450018	C	T	0.277	0.064025	0.011517	2.74e-08	158306	Liver liking || id:ebi-fl187-GCST90094794	TRUE	reported	MedicineITLab
ebi-fl187-GCST90094794	rs838145	19	49248730	A	G	0.5431	0.103161	0.010223	6.36e-24	158306	Liver liking || id:ebi-fl187-GCST90094794	TRUE	reported	MedicineITLab
ebi-fl187-GCST90094794	rs814573	19	45424351	T	A	0.1805	-0.088142	0.01358	8.64e-11	158306	Liver liking || id:ebi-fl187-GCST90094794	TRUE	reported	MedicineITLab
ebi-fl187-GCST90094794	rs2732611	17	44365487	C	A	0.2062	-0.070925	0.013008	4.99e-08	158306	Liver liking || id:ebi-fl187-GCST90094794	TRUE	reported	MedicineITLab
ebi-fl187-GCST90094796	rs140388611	5	144259501	T	C	0.6676	-0.053069	0.00972	4.79e-08	156695	Mackerel liking || id:ebi-fl187-GCST90094796	TRUE	reported	MedicineITLab
ebi-fl187-GCST90094796	rs11767283	7	121947456	G	A	0.2199	0.061072	0.011076	3.53e-08	156695	Mackerel liking || id:ebi-fl187-GCST90094796	TRUE	reported	MedicineITLab
ebi-fl187-GCST90094796	rs4528931	3	118339332	G	C	0.657	-0.052515	0.009604	4.57e-08	156695	Mackerel liking || id:ebi-fl187-GCST90094796	TRUE	reported	MedicineITLab
ebi-fl187-GCST90094796	rs4486067	6	28650523	C	T	0.1667	-0.093673	0.012226	1.88e-14	156695	Mackerel liking || id:ebi-fl187-GCST90094796	TRUE	reported	MedicineITLab
ebi-fl187-GCST90094796	rs62171962	2	77224930	T	C	0.241	0.078199	0.010651	2.15e-13	156695	Mackerel liking || id:ebi-fl187-GCST90094796	TRUE	reported	MedicineITLab
ebi-fl187-GCST90094796	rs726610	3	85551403	T	C	0.6495	-0.07772	0.009548	4.05e-16	156695	Mackerel liking || id:ebi-fl187-GCST90094796	TRUE	reported	MedicineITLab
ebi-fl187-GCST90094796	rs2110529	2	59497127	C	T	0.4716	-0.062691	0.009145	7.19e-12	156695	Mackerel liking || id:ebi-fl187-GCST90094796	TRUE	reported	MedicineITLab
ebi-fl187-GCST90094796	rs56094641	16	53806453	G	A	0.4055	0.075354	0.009291	5.17e-16	156695	Mackerel liking || id:ebi-fl187-GCST90094796	TRUE	reported	MedicineITLab
ebi-fl187-GCST90094796	rs12872990	13	55952684	G	A	0.7071	-0.094494	0.010495	2.26e-19	156695	Mackerel liking || id:ebi-fl187-GCST90094796	TRUE	reported	MedicineITLab
ebi-fl187-GCST90094796	rs59660104	9	82590318	G	C	0.2971	-0.057446	0.010342	2.81e-08	156695	Mackerel liking || id:ebi-fl187-GCST90094796	TRUE	reported	MedicineITLab
ebi-fl187-GCST90094796	rs2859972	7	18373516	G	T	0.2426	-0.063478	0.010621	2.31e-09	156695	Mackerel liking || id:ebi-fl187-GCST90094796	TRUE	reported	MedicineITLab
ebi-fl187-GCST90094796	rs56072903	17	44013966	C	T	0.203	-0.065956	0.01166	1.56e-08	156695	Mackerel liking || id:ebi-fl187-GCST90094796	TRUE	reported	MedicineITLab
ebi-fl187-GCST90094796	rs35866622	19	49218060	T	C	0.4977	-0.068605	0.009144	6.38e-14	156695	Mackerel liking || id:ebi-fl187-GCST90094796	TRUE	reported	MedicineITLab
ebi-fl187-GCST90094796	rs61043970	18	52881622	G	T	0.3316	-0.071293	0.009708	2.12e-13	156695	Mackerel liking || id:ebi-fl187-GCST90094796	TRUE	reported	MedicineITLab
ebi-fl187-GCST90094796	rs2413045	22	31665862	G	A	0.7996	-0.068441	0.011381	1.84e-09	156695	Mackerel liking || id:ebi-fl187-GCST90094796	TRUE	reported	MedicineITLab
ebi-fl187-GCST90094796	rs11859365	16	83683945	C	A	0.2533	0.089313	0.010464	1.45e-17	156695	Mackerel liking || id:ebi-fl187-GCST90094796	TRUE	reported	MedicineITLab
ebi-fl187-GCST90094797	rs10091592	8	113653100	C	T	0.5844	0.056213	0.010087	2.52e-08	159348	Marzipan liking || id:ebi-fl187-GCST90094797	TRUE	reported	MedicineITLab
ebi-fl187-GCST90094797	rs7027202	9	15894495	G	C	0.4291	0.071393	0.009826	3.77e-13	159348	Marzipan liking || id:ebi-fl187-GCST90094797	TRUE	reported	MedicineITLab
ebi-fl187-GCST90094797	rs7386735	8	144245514	C	T	0.6723	-0.070782	0.010503	1.62e-11	159348	Marzipan liking || id:ebi-fl187-GCST90094797	TRUE	reported	MedicineITLab
ebi-fl187-GCST90094797	rs1698114	19	49259854	G	A	0.484	-0.06552	0.010432	3.41e-10	159348	Marzipan liking || id:ebi-fl187-GCST90094797	TRUE	reported	MedicineITLab
ebi-fl187-GCST90094797	rs195514	6	116205351	C	T	0.3916	-0.054506	0.009991	4.91e-08	159348	Marzipan liking || id:ebi-fl187-GCST90094797	TRUE	reported	MedicineITLab
ebi-fl187-GCST90094797	rs13239071	7	1664350	A	G	0.3355	-0.061763	0.010325	2.24e-09	159348	Marzipan liking || id:ebi-fl187-GCST90094797	TRUE	reported	MedicineITLab
ebi-fl187-GCST90094797	rs2362111	5	88148710	C	G	0.4719	-0.056968	0.009774	5.64e-09	159348	Marzipan liking || id:ebi-fl187-GCST90094797	TRUE	reported	MedicineITLab
ebi-fl187-GCST90094797	rs6141724	20	31037635	G	T	0.3701	-0.056092	0.010193	3.77e-08	159348	Marzipan liking || id:ebi-fl187-GCST90094797	TRUE	reported	MedicineITLab
ebi-fl187-GCST90094797	rs1566201	1	82253961	A	G	0.2052	-0.072458	0.012141	2.42e-09	159348	Marzipan liking || id:ebi-fl187-GCST90094797	TRUE	reported	MedicineITLab
ebi-fl187-GCST90094797	rs11084735	19	33927000	G	A	0.326	-0.060696	0.010434	6.03e-09	159348	Marzipan liking || id:ebi-fl187-GCST90094797	TRUE	reported	MedicineITLab
ebi-fl187-GCST90094797	rs514659	9	136142203	C	A	0.318	-0.096853	0.010409	1.41e-20	159348	Marzipan liking || id:ebi-fl187-GCST90094797	TRUE	reported	MedicineITLab
ebi-fl187-GCST90094798	rs710361	5	87141484	T	C	0.2637	-0.049973	0.009066	3.57e-08	159361	Mayonnaise liking || id:ebi-fl187-GCST90094798	TRUE	reported	MedicineITLab
ebi-fl187-GCST90094798	rs35779991	3	25090477	C	T	0.5302	0.049179	0.007986	7.43e-10	159361	Mayonnaise liking || id:ebi-fl187-GCST90094798	TRUE	reported	MedicineITLab
ebi-fl187-GCST90094798	rs12329387	2	104197423	C	A	0.4545	0.048936	0.008057	1.28e-09	159361	Mayonnaise liking || id:ebi-fl187-GCST90094798	TRUE	reported	MedicineITLab
ebi-fl187-GCST90094798	rs6435043	2	200900974	G	C	0.3141	0.048853	0.008549	1.12e-08	159361	Mayonnaise liking || id:ebi-fl187-GCST90094798	TRUE	reported	MedicineITLab
ebi-fl187-GCST90094798	rs12698842	7	69542857	T	G	0.3218	0.046773	0.008461	3.26e-08	159361	Mayonnaise liking || id:ebi-fl187-GCST90094798	TRUE	reported	MedicineITLab
ebi-fl187-GCST90094798	rs7724361	5	166810879	G	A	0.5114	-0.051711	0.007921	6.71e-11	159361	Mayonnaise liking || id:ebi-fl187-GCST90094798	TRUE	reported	MedicineITLab
ebi-fl187-GCST90094798	rs7187250	16	53810546	A	C	0.3953	0.061155	0.008107	4.64e-14	159361	Mayonnaise liking || id:ebi-fl187-GCST90094798	TRUE	reported	MedicineITLab
ebi-fl187-GCST90094798	rs2157992	17	15928885	G	A	0.5362	-0.043967	0.007955	3.29e-08	159361	Mayonnaise liking || id:ebi-fl187-GCST90094798	TRUE	reported	MedicineITLab
ebi-fl187-GCST90094798	rs814573	19	45424351	T	A	0.1806	-0.067011	0.010602	2.63e-10	159361	Mayonnaise liking || id:ebi-fl187-GCST90094798	TRUE	reported	MedicineITLab
ebi-fl187-GCST90094798	rs838133	19	49259529	G	A	0.5494	0.073695	0.008186	2.29e-19	159361	Mayonnaise liking || id:ebi-fl187-GCST90094798	TRUE	reported	MedicineITLab
ebi-fl187-GCST90094798	rs9569324	13	56154467	A	G	0.7037	-0.04969	0.008971	3.07e-08	159361	Mayonnaise liking || id:ebi-fl187-GCST90094798	TRUE	reported	MedicineITLab
ebi-fl187-GCST90094798	rs1069571	16	65873458	G	A	0.9157	0.081235	0.014351	1.52e-08	159361	Mayonnaise liking || id:ebi-fl187-GCST90094798	TRUE	reported	MedicineITLab
ebi-fl187-GCST90094800	rs80202633	2	59365970	T	A	0.0739	-0.064357	0.011676	3.57e-08	159441	Melon liking || id:ebi-fl187-GCST90094800	TRUE	reported	MedicineITLab
ebi-fl187-GCST90094800	rs10275706	7	39240484	A	G	0.2606	0.039769	0.00687	7.14e-09	159441	Melon liking || id:ebi-fl187-GCST90094800	TRUE	reported	MedicineITLab
ebi-fl187-GCST90094801	rs9869182	3	12893668	C	T	0.7769	-0.063468	0.009635	4.52e-11	159434	Milk chocolate liking || id:ebi-fl187-GCST90094801	TRUE	reported	MedicineITLab
ebi-fl187-GCST90094801	rs182549	2	136616754	T	C	0.7455	0.063592	0.009186	4.48e-12	159434	Milk chocolate liking || id:ebi-fl187-GCST90094801	TRUE	reported	MedicineITLab
ebi-fl187-GCST90094801	rs2287922	19	49232226	A	G	0.5355	0.07092	0.007999	7.78e-19	159434	Milk chocolate liking || id:ebi-fl187-GCST90094801	TRUE	reported	MedicineITLab
ebi-fl187-GCST90094801	rs10801821	1	91123663	G	T	0.4424	-0.045278	0.008094	2.24e-08	159434	Milk chocolate liking || id:ebi-fl187-GCST90094801	TRUE	reported	MedicineITLab
ebi-fl187-GCST90094801	rs2472297	15	75027880	T	C	0.2635	-0.052011	0.009045	8.96e-09	159434	Milk chocolate liking || id:ebi-fl187-GCST90094801	TRUE	reported	MedicineITLab
ebi-fl187-GCST90094802	rs182549	2	136616754	T	C	0.2545	0.0846878	0.0146071	6.7228e-09	159393	Milky sweets liking || id:ebi-fl187-GCST90094802	TRUE	reported	MedicineITLab
ebi-fl187-GCST90094802	rs9694306	8	64627491	C	T	0.3098	0.0905686	0.0137595	4.63412e-11	159393	Milky sweets liking || id:ebi-fl187-GCST90094802	TRUE	reported	MedicineITLab
ebi-fl187-GCST90094802	rs4547160	12	63503650	G	T	0.3444	0.083001	0.01339	5.69236e-10	159393	Milky sweets liking || id:ebi-fl187-GCST90094802	TRUE	reported	MedicineITLab
ebi-fl187-GCST90094802	rs10128495	10	21123825	T	G	0.3346	0.079113	0.0134843	4.4361e-09	159393	Milky sweets liking || id:ebi-fl187-GCST90094802	TRUE	reported	MedicineITLab
ebi-fl187-GCST90094802	rs2418768	10	107355367	T	C	0.4301	-0.0762537	0.0128513	2.96503e-09	159393	Milky sweets liking || id:ebi-fl187-GCST90094802	TRUE	reported	MedicineITLab
ebi-fl187-GCST90094802	rs13147890	4	170968463	A	G	0.2553	0.0852816	0.014592	5.08417e-09	159393	Milky sweets liking || id:ebi-fl187-GCST90094802	TRUE	reported	MedicineITLab
ebi-fl187-GCST90094802	rs4953152	2	45170153	A	G	0.3078	-0.115574	0.0137842	5.09366e-17	159393	Milky sweets liking || id:ebi-fl187-GCST90094802	TRUE	reported	MedicineITLab
ebi-fl187-GCST90094802	rs201527548	5	102138873	A	G	0.3765	0.0778993	0.013132	2.99241e-09	159393	Milky sweets liking || id:ebi-fl187-GCST90094802	TRUE	reported	MedicineITLab
ebi-fl187-GCST90094802	rs4908963	3	17758260	C	T	0.4524	-0.073947	0.0127832	7.26371e-09	159393	Milky sweets liking || id:ebi-fl187-GCST90094802	TRUE	reported	MedicineITLab
ebi-fl187-GCST90094802	rs2472297	15	75027880	T	C	0.2635	-0.08673	0.0144429	1.91319e-09	159393	Milky sweets liking || id:ebi-fl187-GCST90094802	TRUE	reported	MedicineITLab
ebi-fl187-GCST90094802	rs3088215	16	28853996	C	A	0.3968	0.0972712	0.0130052	7.46464e-14	159393	Milky sweets liking || id:ebi-fl187-GCST90094802	TRUE	reported	MedicineITLab
ebi-fl187-GCST90094802	rs838133	19	49259529	G	A	0.4506	-0.119729	0.0127877	7.76564e-21	159393	Milky sweets liking || id:ebi-fl187-GCST90094802	TRUE	reported	MedicineITLab
ebi-fl187-GCST90094803	rs11885856	2	162184396	A	C	0.8816	0.057395	0.009795	4.67e-09	159454	Mushroom liking || id:ebi-fl187-GCST90094803	TRUE	reported	MedicineITLab
ebi-fl187-GCST90094803	rs3807688	7	77783782	G	A	0.2719	-0.04024	0.007097	1.44e-08	159454	Mushroom liking || id:ebi-fl187-GCST90094803	TRUE	reported	MedicineITLab
ebi-fl187-GCST90094803	rs6804842	3	25106437	G	A	0.5739	0.036395	0.006393	1.28e-08	159454	Mushroom liking || id:ebi-fl187-GCST90094803	TRUE	reported	MedicineITLab
ebi-fl187-GCST90094803	rs4347883	2	44185129	C	T	0.4488	-0.036926	0.006353	6.19e-09	159454	Mushroom liking || id:ebi-fl187-GCST90094803	TRUE	reported	MedicineITLab
ebi-fl187-GCST90094803	rs11859365	16	83683945	C	A	0.2532	0.039778	0.007242	3.98e-08	159454	Mushroom liking || id:ebi-fl187-GCST90094803	TRUE	reported	MedicineITLab
ebi-fl187-GCST90094803	rs838133	19	49259529	G	A	0.5493	0.049697	0.006518	2.49e-14	159454	Mushroom liking || id:ebi-fl187-GCST90094803	TRUE	reported	MedicineITLab
ebi-fl187-GCST90094803	rs2073398	22	24999104	G	C	0.3248	-0.067438	0.006867	9.57e-23	159454	Mushroom liking || id:ebi-fl187-GCST90094803	TRUE	reported	MedicineITLab
ebi-fl187-GCST90094805	rs6771804	3	84983918	T	A	0.3179	0.044935	0.006458	3.5e-12	159518	Onion liking || id:ebi-fl187-GCST90094805	TRUE	reported	MedicineITLab
ebi-fl187-GCST90094805	rs7511986	1	248527810	A	G	0.6966	0.094484	0.006546	4e-47	159518	Onion liking || id:ebi-fl187-GCST90094805	TRUE	reported	MedicineITLab
ebi-fl187-GCST90094805	rs6808550	3	25107866	G	A	0.5726	0.035918	0.006106	4.07e-09	159518	Onion liking || id:ebi-fl187-GCST90094805	TRUE	reported	MedicineITLab
ebi-fl187-GCST90094805	rs838133	19	49259529	G	A	0.5493	0.040429	0.006225	8.4e-11	159518	Onion liking || id:ebi-fl187-GCST90094805	TRUE	reported	MedicineITLab
ebi-fl187-GCST90094805	rs9959497	18	1851688	A	G	0.1561	0.047483	0.008326	1.21e-08	159518	Onion liking || id:ebi-fl187-GCST90094805	TRUE	reported	MedicineITLab
ebi-fl187-GCST90094805	rs2186120	1	66453163	A	G	0.5274	0.033671	0.006065	2.85e-08	159518	Onion liking || id:ebi-fl187-GCST90094805	TRUE	reported	MedicineITLab
ebi-fl187-GCST90094806	rs6566233	18	53445930	C	T	0.4805	0.04189	0.007292	9.27e-09	159473	Orange juice liking || id:ebi-fl187-GCST90094806	TRUE	reported	MedicineITLab
ebi-fl187-GCST90094806	rs6567160	18	57829135	C	T	0.2345	-0.049111	0.008607	1.19e-08	159473	Orange juice liking || id:ebi-fl187-GCST90094806	TRUE	reported	MedicineITLab
ebi-fl187-GCST90094806	rs12149574	16	53840525	G	C	0.4145	-0.068663	0.007411	2.02e-20	159473	Orange juice liking || id:ebi-fl187-GCST90094806	TRUE	reported	MedicineITLab
ebi-fl187-GCST90094807	rs12374488	5	93481407	G	A	0.1319	0.050093	0.009006	2.69e-08	159458	Oranges liking || id:ebi-fl187-GCST90094807	TRUE	reported	MedicineITLab
ebi-fl187-GCST90094807	rs10423928	19	46182304	A	T	0.1943	0.047258	0.007661	6.95e-10	159458	Oranges liking || id:ebi-fl187-GCST90094807	TRUE	reported	MedicineITLab
ebi-fl187-GCST90094807	rs1327259	6	51177811	G	A	0.3865	0.053202	0.006263	2.04e-17	159458	Oranges liking || id:ebi-fl187-GCST90094807	TRUE	reported	MedicineITLab
ebi-fl187-GCST90094807	rs34302035	2	59912591	C	G	0.1706	0.048285	0.008101	2.53e-09	159458	Oranges liking || id:ebi-fl187-GCST90094807	TRUE	reported	MedicineITLab
ebi-fl187-GCST90094807	rs7141417	14	47506833	T	G	0.8454	-0.046834	0.008464	3.17e-08	159458	Oranges liking || id:ebi-fl187-GCST90094807	TRUE	reported	MedicineITLab
ebi-fl187-GCST90094807	rs55894341	14	20579465	A	G	0.4129	-0.036167	0.006187	5.08e-09	159458	Oranges liking || id:ebi-fl187-GCST90094807	TRUE	reported	MedicineITLab
ebi-fl187-GCST90094807	rs12639564	3	85619783	G	A	0.6293	-0.055346	0.006308	1.78e-18	159458	Oranges liking || id:ebi-fl187-GCST90094807	TRUE	reported	MedicineITLab
ebi-fl187-GCST90094808	rs1267070	2	161988483	C	T	0.8218	0.045395	0.008124	2.33e-08	159413	Pasta liking || id:ebi-fl187-GCST90094808	TRUE	reported	MedicineITLab
ebi-fl187-GCST90094809	rs4073513	11	46071253	G	A	0.711	0.039217	0.006966	1.83e-08	159468	Pears liking || id:ebi-fl187-GCST90094809	TRUE	reported	MedicineITLab
ebi-fl187-GCST90094809	rs4953148	2	45152522	T	A	0.2997	-0.039671	0.006931	1.06e-08	159468	Pears liking || id:ebi-fl187-GCST90094809	TRUE	reported	MedicineITLab
ebi-fl187-GCST90094809	rs566650320	14	36559475	C	A	0.016	0.161605	0.029638	4.99e-08	159468	Pears liking || id:ebi-fl187-GCST90094809	TRUE	reported	MedicineITLab
ebi-fl187-GCST90094809	rs2374424	11	83187113	G	A	0.5996	-0.035309	0.006445	4.32e-08	159468	Pears liking || id:ebi-fl187-GCST90094809	TRUE	reported	MedicineITLab
ebi-fl187-GCST90094809	rs2504701	6	51276882	A	G	0.4364	0.038835	0.006387	1.23e-09	159468	Pears liking || id:ebi-fl187-GCST90094809	TRUE	reported	MedicineITLab
ebi-fl187-GCST90094809	rs6474933	9	15623475	G	A	0.4371	0.038201	0.006543	5.3e-09	159468	Pears liking || id:ebi-fl187-GCST90094809	TRUE	reported	MedicineITLab
ebi-fl187-GCST90094810	rs3791203	10	21179681	T	C	0.6491	-0.044893	0.007416	1.44e-09	159347	Pizza liking || id:ebi-fl187-GCST90094810	TRUE	reported	MedicineITLab
ebi-fl187-GCST90094810	rs13250449	8	10437868	A	G	0.167	-0.058399	0.00952	8.62e-10	159347	Pizza liking || id:ebi-fl187-GCST90094810	TRUE	reported	MedicineITLab
ebi-fl187-GCST90094810	rs281377	19	49206603	T	C	0.4312	-0.053822	0.007154	5.42e-14	159347	Pizza liking || id:ebi-fl187-GCST90094810	TRUE	reported	MedicineITLab
ebi-fl187-GCST90094811	rs55894341	14	20579465	A	G	0.4129	-0.051002	0.008267	6.91e-10	158675	Plain yoghurt liking || id:ebi-fl187-GCST90094811	TRUE	reported	MedicineITLab
ebi-fl187-GCST90094811	rs11012722	10	21772167	G	A	0.2724	-0.057464	0.009135	3.2e-10	158675	Plain yoghurt liking || id:ebi-fl187-GCST90094811	TRUE	reported	MedicineITLab
ebi-fl187-GCST90094811	rs9474019	6	51354717	T	C	0.0977	0.081269	0.013799	3.91e-09	158675	Plain yoghurt liking || id:ebi-fl187-GCST90094811	TRUE	reported	MedicineITLab
ebi-fl187-GCST90094811	rs1144168	6	91695668	A	G	0.2523	-0.051776	0.009382	3.43e-08	158675	Plain yoghurt liking || id:ebi-fl187-GCST90094811	TRUE	reported	MedicineITLab
ebi-fl187-GCST90094811	rs7542974	1	72544704	A	G	0.2518	0.05511	0.009407	4.71e-09	158675	Plain yoghurt liking || id:ebi-fl187-GCST90094811	TRUE	reported	MedicineITLab
ebi-fl187-GCST90094811	rs28429148	16	53798319	A	G	0.4369	0.06349	0.008329	2.53e-14	158675	Plain yoghurt liking || id:ebi-fl187-GCST90094811	TRUE	reported	MedicineITLab
ebi-fl187-GCST90094811	rs61443537	1	213387460	T	C	0.6424	0.056975	0.008473	1.8e-11	158675	Plain yoghurt liking || id:ebi-fl187-GCST90094811	TRUE	reported	MedicineITLab
ebi-fl187-GCST90094812	rs35260863	14	22043949	C	T	0.1015	-0.071848	0.009973	5.91e-13	159369	Plum liking || id:ebi-fl187-GCST90094812	TRUE	reported	MedicineITLab
ebi-fl187-GCST90094812	rs10249294	7	143723137	A	G	0.3739	0.069605	0.006184	2.37e-29	159369	Plum liking || id:ebi-fl187-GCST90094812	TRUE	reported	MedicineITLab
ebi-fl187-GCST90094812	rs281313	15	47696589	G	A	0.6648	0.034852	0.006367	4.43e-08	159369	Plum liking || id:ebi-fl187-GCST90094812	TRUE	reported	MedicineITLab
ebi-fl187-GCST90094812	rs2504714	6	51228395	A	G	0.2351	0.051733	0.007064	2.46e-13	159369	Plum liking || id:ebi-fl187-GCST90094812	TRUE	reported	MedicineITLab
ebi-fl187-GCST90094812	rs2316901	11	8679016	A	G	0.3451	0.043936	0.006305	3.26e-12	159369	Plum liking || id:ebi-fl187-GCST90094812	TRUE	reported	MedicineITLab
ebi-fl187-GCST90094813	rs4976198	5	68364084	G	A	0.4588	0.04976	0.00901	3.36e-08	130936	Pollock liking || id:ebi-fl187-GCST90094813	TRUE	reported	MedicineITLab
ebi-fl187-GCST90094813	rs3105049	13	55941509	T	C	0.7288	-0.058795	0.01011	6.09e-09	130936	Pollock liking || id:ebi-fl187-GCST90094813	TRUE	reported	MedicineITLab
ebi-fl187-GCST90094813	rs10867637	9	83493845	G	A	0.2527	0.059048	0.010329	1.11e-08	130936	Pollock liking || id:ebi-fl187-GCST90094813	TRUE	reported	MedicineITLab
ebi-fl187-GCST90094813	rs55872725	16	53809123	T	C	0.4062	0.060313	0.009126	3.91e-11	130936	Pollock liking || id:ebi-fl187-GCST90094813	TRUE	reported	MedicineITLab
ebi-fl187-GCST90094814	rs6425817	1	33873034	G	A	0.6724	-0.055058	0.00907	1.31e-09	158434	Pork chop liking || id:ebi-fl187-GCST90094814	TRUE	reported	MedicineITLab
ebi-fl187-GCST90094814	rs2893843	6	26338697	G	A	0.3662	-0.052736	0.008887	2.97e-09	158434	Pork chop liking || id:ebi-fl187-GCST90094814	TRUE	reported	MedicineITLab
ebi-fl187-GCST90094814	rs9747449	17	5270414	C	T	0.5001	0.049669	0.008543	6.14e-09	158434	Pork chop liking || id:ebi-fl187-GCST90094814	TRUE	reported	MedicineITLab
ebi-fl187-GCST90094814	rs1620977	1	72729142	G	A	0.7293	0.053982	0.009583	1.8e-08	158434	Pork chop liking || id:ebi-fl187-GCST90094814	TRUE	reported	MedicineITLab
ebi-fl187-GCST90094814	rs62250717	3	85521990	G	C	0.3699	-0.056598	0.008796	1.27e-10	158434	Pork chop liking || id:ebi-fl187-GCST90094814	TRUE	reported	MedicineITLab
ebi-fl187-GCST90094814	rs4908972	3	17796192	C	T	0.5459	-0.055845	0.008574	7.41e-11	158434	Pork chop liking || id:ebi-fl187-GCST90094814	TRUE	reported	MedicineITLab
ebi-fl187-GCST90094814	rs429358	19	45411941	C	T	0.1486	-0.097043	0.011993	6.02e-16	158434	Pork chop liking || id:ebi-fl187-GCST90094814	TRUE	reported	MedicineITLab
ebi-fl187-GCST90094814	rs8083301	18	21078579	T	A	0.6491	-0.04971	0.009019	3.57e-08	158434	Pork chop liking || id:ebi-fl187-GCST90094814	TRUE	reported	MedicineITLab
ebi-fl187-GCST90094814	rs1006945	20	37458009	T	G	0.5294	-0.050471	0.008522	3.21e-09	158434	Pork chop liking || id:ebi-fl187-GCST90094814	TRUE	reported	MedicineITLab
ebi-fl187-GCST90094815	rs7356565	5	164755174	A	G	0.5171	0.044367	0.008089	4.17e-08	159122	Porridge liking || id:ebi-fl187-GCST90094815	TRUE	reported	MedicineITLab
ebi-fl187-GCST90094815	rs9954833	18	40810376	T	C	0.3455	-0.04835	0.008445	1.05e-08	159122	Porridge liking || id:ebi-fl187-GCST90094815	TRUE	reported	MedicineITLab
ebi-fl187-GCST90094815	rs8005245	14	20586042	C	G	0.4115	-0.052104	0.008175	1.88e-10	159122	Porridge liking || id:ebi-fl187-GCST90094815	TRUE	reported	MedicineITLab
ebi-fl187-GCST90094815	rs10789340	1	72940273	G	A	0.6266	0.050313	0.0083	1.38e-09	159122	Porridge liking || id:ebi-fl187-GCST90094815	TRUE	reported	MedicineITLab
ebi-fl187-GCST90094815	rs1593062	5	87133304	C	T	0.2117	0.058202	0.009931	4.64e-09	159122	Porridge liking || id:ebi-fl187-GCST90094815	TRUE	reported	MedicineITLab
ebi-fl187-GCST90094815	rs10460644	20	15768237	A	G	0.3828	-0.051528	0.008302	5.46e-10	159122	Porridge liking || id:ebi-fl187-GCST90094815	TRUE	reported	MedicineITLab
ebi-fl187-GCST90094815	rs206307	3	162493820	A	T	0.3821	0.062355	0.008264	4.59e-14	159122	Porridge liking || id:ebi-fl187-GCST90094815	TRUE	reported	MedicineITLab
ebi-fl187-GCST90094815	rs4881868	11	51566044	C	G	0.8949	-0.07376	0.013201	2.33e-08	159122	Porridge liking || id:ebi-fl187-GCST90094815	TRUE	reported	MedicineITLab
ebi-fl187-GCST90094815	rs55872725	16	53809123	T	C	0.4046	0.101505	0.008191	3.25e-35	159122	Porridge liking || id:ebi-fl187-GCST90094815	TRUE	reported	MedicineITLab
ebi-fl187-GCST90094815	rs9569324	13	56154467	A	G	0.7037	-0.057608	0.009103	2.5e-10	159122	Porridge liking || id:ebi-fl187-GCST90094815	TRUE	reported	MedicineITLab
ebi-fl187-GCST90094815	rs501593	11	90147366	C	T	0.6175	-0.047228	0.008252	1.06e-08	159122	Porridge liking || id:ebi-fl187-GCST90094815	TRUE	reported	MedicineITLab
ebi-fl187-GCST90094816	rs7256200	19	45415935	T	G	0.1225	-0.043628	0.007983	4.65e-08	159579	Potatoes liking || id:ebi-fl187-GCST90094816	TRUE	reported	MedicineITLab
ebi-fl187-GCST90094816	rs663640	18	57846077	T	C	0.2208	-0.037493	0.006292	2.56e-09	159579	Potatoes liking || id:ebi-fl187-GCST90094816	TRUE	reported	MedicineITLab
ebi-fl187-GCST90094817	rs35074855	6	32561140	G	C	0.1188	-0.169589	0.015457	5.64e-28	157990	Prawns liking || id:ebi-fl187-GCST90094817	TRUE	reported	MedicineITLab
ebi-fl187-GCST90094817	rs35511257	6	32545392	C	G	0.0927	-0.176003	0.017356	3.84e-24	157990	Prawns liking || id:ebi-fl187-GCST90094817	TRUE	reported	MedicineITLab
ebi-fl187-GCST90094817	rs3105049	13	55941509	T	C	0.7283	-0.073605	0.010599	3.85e-12	157990	Prawns liking || id:ebi-fl187-GCST90094817	TRUE	reported	MedicineITLab
ebi-fl187-GCST90094817	rs1724417	17	43672118	G	A	0.1725	-0.077589	0.013379	6.7e-09	157990	Prawns liking || id:ebi-fl187-GCST90094817	TRUE	reported	MedicineITLab
ebi-fl187-GCST90094817	rs7713430	5	164467717	T	G	0.5147	0.059498	0.009421	2.72e-10	157990	Prawns liking || id:ebi-fl187-GCST90094817	TRUE	reported	MedicineITLab
ebi-fl187-GCST90094817	rs2526389	3	50192826	T	C	0.4223	0.054064	0.009518	1.37e-08	157990	Prawns liking || id:ebi-fl187-GCST90094817	TRUE	reported	MedicineITLab
ebi-fl187-GCST90094817	rs11859365	16	83683945	C	A	0.2532	0.076096	0.010793	1.82e-12	157990	Prawns liking || id:ebi-fl187-GCST90094817	TRUE	reported	MedicineITLab
ebi-fl187-GCST90094817	rs4856591	3	85612550	G	T	0.6161	-0.067769	0.009839	5.74e-12	157990	Prawns liking || id:ebi-fl187-GCST90094817	TRUE	reported	MedicineITLab
ebi-fl187-GCST90094817	rs429358	19	45411941	C	T	0.1485	-0.085812	0.013255	9.65e-11	157990	Prawns liking || id:ebi-fl187-GCST90094817	TRUE	reported	MedicineITLab
ebi-fl187-GCST90094817	rs1363220	5	143822828	G	A	0.2283	-0.067537	0.011264	2.04e-09	157990	Prawns liking || id:ebi-fl187-GCST90094817	TRUE	reported	MedicineITLab
ebi-fl187-GCST90094817	rs6910879	6	32560739	G	A	0.0902	-0.165328	0.017249	9.69e-22	157990	Prawns liking || id:ebi-fl187-GCST90094817	TRUE	reported	MedicineITLab
ebi-fl187-GCST90094817	rs185320691	6	32490292	C	G	0.1041	-0.150946	0.017053	8.92e-19	157990	Prawns liking || id:ebi-fl187-GCST90094817	TRUE	reported	MedicineITLab
ebi-fl187-GCST90094817	rs1848797	10	64552934	G	A	0.3946	0.06276	0.009588	5.99e-11	157990	Prawns liking || id:ebi-fl187-GCST90094817	TRUE	reported	MedicineITLab
ebi-fl187-GCST90094817	rs920990	13	58701434	T	C	0.5454	0.056835	0.009574	2.94e-09	157990	Prawns liking || id:ebi-fl187-GCST90094817	TRUE	reported	MedicineITLab
ebi-fl187-GCST90094817	rs624565	18	40947391	T	C	0.3396	-0.056989	0.009906	8.81e-09	157990	Prawns liking || id:ebi-fl187-GCST90094817	TRUE	reported	MedicineITLab
ebi-fl187-GCST90094817	rs3909725	11	126587812	A	G	0.8345	0.076328	0.012653	1.64e-09	157990	Prawns liking || id:ebi-fl187-GCST90094817	TRUE	reported	MedicineITLab
ebi-fl187-GCST90094817	rs62148582	2	59530236	G	A	0.4565	-0.062809	0.009436	2.84e-11	157990	Prawns liking || id:ebi-fl187-GCST90094817	TRUE	reported	MedicineITLab
ebi-fl187-GCST90094817	rs7869624	9	15760822	T	C	0.4714	0.06105	0.009416	9.04e-11	157990	Prawns liking || id:ebi-fl187-GCST90094817	TRUE	reported	MedicineITLab
ebi-fl187-GCST90094817	rs56137030	16	53825905	A	G	0.3945	0.063448	0.009622	4.32e-11	157990	Prawns liking || id:ebi-fl187-GCST90094817	TRUE	reported	MedicineITLab
ebi-fl187-GCST90094817	rs715280	2	77301099	A	G	0.2604	0.065155	0.010696	1.15e-09	157990	Prawns liking || id:ebi-fl187-GCST90094817	TRUE	reported	MedicineITLab
ebi-fl187-GCST90094817	rs233803	21	22887260	T	C	0.1404	-0.076414	0.013742	2.71e-08	157990	Prawns liking || id:ebi-fl187-GCST90094817	TRUE	reported	MedicineITLab
ebi-fl187-GCST90094817	rs910011	22	44480513	G	A	0.1256	-0.082821	0.014334	7.61e-09	157990	Prawns liking || id:ebi-fl187-GCST90094817	TRUE	reported	MedicineITLab
ebi-fl187-GCST90094818	rs11070592	15	47821138	A	G	0.397	0.043535	0.007043	6.4e-10	159303	Raw carrot liking || id:ebi-fl187-GCST90094818	TRUE	reported	MedicineITLab
ebi-fl187-GCST90094818	rs224111	10	64552010	A	G	0.3913	-0.043115	0.007021	8.27e-10	159303	Raw carrot liking || id:ebi-fl187-GCST90094818	TRUE	reported	MedicineITLab
ebi-fl187-GCST90094818	rs2380937	9	4145781	C	T	0.3988	-0.039175	0.007001	2.22e-08	159303	Raw carrot liking || id:ebi-fl187-GCST90094818	TRUE	reported	MedicineITLab
ebi-fl187-GCST90094818	rs9972653	16	53814363	T	G	0.4003	-0.044063	0.006999	3.09e-10	159303	Raw carrot liking || id:ebi-fl187-GCST90094818	TRUE	reported	MedicineITLab
ebi-fl187-GCST90094818	rs12005972	9	128512348	G	A	0.3748	-0.040611	0.007058	8.76e-09	159303	Raw carrot liking || id:ebi-fl187-GCST90094818	TRUE	reported	MedicineITLab
ebi-fl187-GCST90094818	rs3777755	6	12159699	T	C	0.3099	-0.043928	0.007397	2.9e-09	159303	Raw carrot liking || id:ebi-fl187-GCST90094818	TRUE	reported	MedicineITLab
ebi-fl187-GCST90094818	rs34662493	12	109947194	G	A	0.0954	-0.065669	0.011775	2.46e-08	159303	Raw carrot liking || id:ebi-fl187-GCST90094818	TRUE	reported	MedicineITLab
ebi-fl187-GCST90094818	rs6969732	7	3753952	T	C	0.1529	0.054132	0.009513	1.3e-08	159303	Raw carrot liking || id:ebi-fl187-GCST90094818	TRUE	reported	MedicineITLab
ebi-fl187-GCST90094818	rs4992979	8	21580182	T	C	0.4931	-0.038507	0.006867	2.07e-08	159303	Raw carrot liking || id:ebi-fl187-GCST90094818	TRUE	reported	MedicineITLab
ebi-fl187-GCST90094818	rs2765717	13	93432646	C	A	0.18	-0.055077	0.00906	1.24e-09	159303	Raw carrot liking || id:ebi-fl187-GCST90094818	TRUE	reported	MedicineITLab
ebi-fl187-GCST90094818	rs2194027	5	87822672	A	T	0.4879	-0.038397	0.006901	2.66e-08	159303	Raw carrot liking || id:ebi-fl187-GCST90094818	TRUE	reported	MedicineITLab
ebi-fl187-GCST90094818	rs2952186	8	10124081	T	C	0.8397	0.05386	0.009411	1.06e-08	159303	Raw carrot liking || id:ebi-fl187-GCST90094818	TRUE	reported	MedicineITLab
ebi-fl187-GCST90094818	rs7810024	7	127514193	A	G	0.2947	-0.041351	0.007512	3.73e-08	159303	Raw carrot liking || id:ebi-fl187-GCST90094818	TRUE	reported	MedicineITLab
ebi-fl187-GCST90094818	rs17410557	18	50776391	C	T	0.3891	-0.039625	0.007018	1.67e-08	159303	Raw carrot liking || id:ebi-fl187-GCST90094818	TRUE	reported	MedicineITLab
ebi-fl187-GCST90094819	rs7531118	1	72837239	C	T	0.5333	-0.056098	0.008151	5.95e-12	158624	Red meat liking || id:ebi-fl187-GCST90094819	TRUE	reported	MedicineITLab
ebi-fl187-GCST90094819	rs10789907	11	112559814	C	A	0.5159	0.045647	0.008192	2.53e-08	158624	Red meat liking || id:ebi-fl187-GCST90094819	TRUE	reported	MedicineITLab
ebi-fl187-GCST90094819	rs429358	19	45411941	C	T	0.1486	-0.094437	0.011401	1.25e-16	158624	Red meat liking || id:ebi-fl187-GCST90094819	TRUE	reported	MedicineITLab
ebi-fl187-GCST90094819	rs10810427	9	15687161	G	C	0.5057	0.050556	0.008069	3.76e-10	158624	Red meat liking || id:ebi-fl187-GCST90094819	TRUE	reported	MedicineITLab
ebi-fl187-GCST90094819	rs2991927	10	86598574	G	A	0.6421	0.046307	0.008422	3.87e-08	158624	Red meat liking || id:ebi-fl187-GCST90094819	TRUE	reported	MedicineITLab
ebi-fl187-GCST90094819	rs62250717	3	85521990	G	C	0.3699	-0.046066	0.008362	3.63e-08	158624	Red meat liking || id:ebi-fl187-GCST90094819	TRUE	reported	MedicineITLab
ebi-fl187-GCST90094819	rs9393688	6	26207174	T	A	0.264	-0.052439	0.00921	1.27e-08	158624	Red meat liking || id:ebi-fl187-GCST90094819	TRUE	reported	MedicineITLab
ebi-fl187-GCST90094820	rs3887138	3	85648957	T	G	0.2272	0.065792	0.011725	2.02e-08	158425	Red wine liking || id:ebi-fl187-GCST90094820	TRUE	reported	MedicineITLab
ebi-fl187-GCST90094820	rs10246939	7	141672604	C	T	0.4453	-0.080172	0.009818	3.27e-16	158425	Red wine liking || id:ebi-fl187-GCST90094820	TRUE	reported	MedicineITLab
ebi-fl187-GCST90094820	rs1671542	5	88165095	T	C	0.5298	0.074339	0.010007	1.14e-13	158425	Red wine liking || id:ebi-fl187-GCST90094820	TRUE	reported	MedicineITLab
ebi-fl187-GCST90094820	rs933828	4	68023931	T	A	0.7695	0.064872	0.01162	2.39e-08	158425	Red wine liking || id:ebi-fl187-GCST90094820	TRUE	reported	MedicineITLab
ebi-fl187-GCST90094820	rs1229984	4	100239319	C	T	0.9744	0.350609	0.030694	3.5e-30	158425	Red wine liking || id:ebi-fl187-GCST90094820	TRUE	reported	MedicineITLab
ebi-fl187-GCST90094820	rs10426176	19	9558969	G	A	0.6335	0.060554	0.010122	2.22e-09	158425	Red wine liking || id:ebi-fl187-GCST90094820	TRUE	reported	MedicineITLab
ebi-fl187-GCST90094820	rs62244888	3	71603774	C	T	0.4251	0.059462	0.009875	1.76e-09	158425	Red wine liking || id:ebi-fl187-GCST90094820	TRUE	reported	MedicineITLab
ebi-fl187-GCST90094821	rs429358	19	45411941	C	T	0.1486	-0.059079	0.009869	2.17e-09	158556	Roast chicken liking || id:ebi-fl187-GCST90094821	TRUE	reported	MedicineITLab
ebi-fl187-GCST90094821	rs8083301	18	21078579	T	A	0.6491	-0.054585	0.00742	1.93e-13	158556	Roast chicken liking || id:ebi-fl187-GCST90094821	TRUE	reported	MedicineITLab
ebi-fl187-GCST90094821	rs186775337	2	206956260	C	T	0.3988	-0.040113	0.007226	2.86e-08	158556	Roast chicken liking || id:ebi-fl187-GCST90094821	TRUE	reported	MedicineITLab
ebi-fl187-GCST90094822	rs142175605	13	56094158	A	G	0.2016	0.052957	0.009625	3.78e-08	159310	Salad dressing liking || id:ebi-fl187-GCST90094822	TRUE	reported	MedicineITLab
ebi-fl187-GCST90094822	rs34725238	12	16578597	G	A	0.1212	-0.066935	0.011921	1.98e-08	159310	Salad dressing liking || id:ebi-fl187-GCST90094822	TRUE	reported	MedicineITLab
ebi-fl187-GCST90094822	rs79859923	1	16368536	T	C	0.0699	-0.089841	0.015267	4.02e-09	159310	Salad dressing liking || id:ebi-fl187-GCST90094822	TRUE	reported	MedicineITLab
ebi-fl187-GCST90094822	rs4368773	5	153352918	A	C	0.6206	-0.047545	0.00798	2.58e-09	159310	Salad dressing liking || id:ebi-fl187-GCST90094822	TRUE	reported	MedicineITLab
ebi-fl187-GCST90094822	rs7741058	6	28596420	A	T	0.7047	0.056485	0.00846	2.47e-11	159310	Salad dressing liking || id:ebi-fl187-GCST90094822	TRUE	reported	MedicineITLab
ebi-fl187-GCST90094822	rs1724417	17	43672118	G	A	0.1726	-0.066453	0.010983	1.46e-09	159310	Salad dressing liking || id:ebi-fl187-GCST90094822	TRUE	reported	MedicineITLab
ebi-fl187-GCST90094823	rs34662493	12	109947194	G	A	0.0954	-0.060076	0.009962	1.66e-09	159482	Salad leaves liking || id:ebi-fl187-GCST90094823	TRUE	reported	MedicineITLab
ebi-fl187-GCST90094823	rs62519822	8	65467796	A	G	0.1128	-0.051531	0.00915	1.81e-08	159482	Salad leaves liking || id:ebi-fl187-GCST90094823	TRUE	reported	MedicineITLab
ebi-fl187-GCST90094823	rs2944822	7	71795592	T	C	0.4441	0.032654	0.005822	2.06e-08	159482	Salad leaves liking || id:ebi-fl187-GCST90094823	TRUE	reported	MedicineITLab
ebi-fl187-GCST90094823	rs6978335	7	127390505	A	G	0.2487	0.040088	0.006685	2.03e-09	159482	Salad leaves liking || id:ebi-fl187-GCST90094823	TRUE	reported	MedicineITLab
ebi-fl187-GCST90094825	rs11642015	16	53802494	T	C	0.4051	0.052215	0.009205	1.43e-08	154673	Salami liking || id:ebi-fl187-GCST90094825	TRUE	reported	MedicineITLab
ebi-fl187-GCST90094825	rs62244886	3	71587392	G	C	0.3989	0.051303	0.009228	2.73e-08	154673	Salami liking || id:ebi-fl187-GCST90094825	TRUE	reported	MedicineITLab
ebi-fl187-GCST90094825	rs42850	5	88019474	A	G	0.5871	-0.066348	0.009176	4.89e-13	154673	Salami liking || id:ebi-fl187-GCST90094825	TRUE	reported	MedicineITLab
ebi-fl187-GCST90094825	rs9929436	16	83661215	C	G	0.3381	0.053091	0.009611	3.34e-08	154673	Salami liking || id:ebi-fl187-GCST90094825	TRUE	reported	MedicineITLab
ebi-fl187-GCST90094825	rs35924948	11	126612329	C	G	0.2216	-0.063182	0.011029	1.02e-08	154673	Salami liking || id:ebi-fl187-GCST90094825	TRUE	reported	MedicineITLab
ebi-fl187-GCST90094825	rs13262595	8	143316970	G	A	0.5638	0.054601	0.009096	1.96e-09	154673	Salami liking || id:ebi-fl187-GCST90094825	TRUE	reported	MedicineITLab
ebi-fl187-GCST90094825	rs504675	2	45154689	T	C	0.3509	0.061459	0.009468	8.58e-11	154673	Salami liking || id:ebi-fl187-GCST90094825	TRUE	reported	MedicineITLab
ebi-fl187-GCST90094825	rs2696429	17	44335274	A	G	0.2113	-0.092386	0.011238	2.07e-16	154673	Salami liking || id:ebi-fl187-GCST90094825	TRUE	reported	MedicineITLab
ebi-fl187-GCST90094825	rs1385782	4	152883547	A	C	0.2062	-0.069896	0.011155	3.75e-10	154673	Salami liking || id:ebi-fl187-GCST90094825	TRUE	reported	MedicineITLab
ebi-fl187-GCST90094825	rs77132475	13	56156304	G	T	0.7063	-0.068468	0.010227	2.19e-11	154673	Salami liking || id:ebi-fl187-GCST90094825	TRUE	reported	MedicineITLab
ebi-fl187-GCST90094825	rs1888371	14	20594389	A	G	0.4116	0.056398	0.009192	8.57e-10	154673	Salami liking || id:ebi-fl187-GCST90094825	TRUE	reported	MedicineITLab
ebi-fl187-GCST90094825	rs136561	22	27259889	T	G	0.3687	0.056943	0.009343	1.12e-09	154673	Salami liking || id:ebi-fl187-GCST90094825	TRUE	reported	MedicineITLab
ebi-fl187-GCST90094826	rs4841470	8	10848725	C	T	0.6053	-0.045249	0.007956	1.32e-08	158673	Salmon liking || id:ebi-fl187-GCST90094826	TRUE	reported	MedicineITLab
ebi-fl187-GCST90094826	rs62148585	2	59553448	A	G	0.2519	-0.05298	0.008693	1.12e-09	158673	Salmon liking || id:ebi-fl187-GCST90094826	TRUE	reported	MedicineITLab
ebi-fl187-GCST90094826	rs11625899	14	29723614	T	C	0.3574	0.047041	0.007859	2.18e-09	158673	Salmon liking || id:ebi-fl187-GCST90094826	TRUE	reported	MedicineITLab
ebi-fl187-GCST90094826	rs967168	5	164621218	A	C	0.6233	0.050026	0.007789	1.37e-10	158673	Salmon liking || id:ebi-fl187-GCST90094826	TRUE	reported	MedicineITLab
ebi-fl187-GCST90094826	rs10043587	5	144130459	G	A	0.5191	0.045021	0.007543	2.41e-09	158673	Salmon liking || id:ebi-fl187-GCST90094826	TRUE	reported	MedicineITLab
ebi-fl187-GCST90094826	rs1533224	11	80584598	A	C	0.7722	0.04956	0.009032	4.11e-08	158673	Salmon liking || id:ebi-fl187-GCST90094826	TRUE	reported	MedicineITLab
ebi-fl187-GCST90094826	rs160266	13	93683634	T	C	0.2864	-0.046153	0.008346	3.22e-08	158673	Salmon liking || id:ebi-fl187-GCST90094826	TRUE	reported	MedicineITLab
ebi-fl187-GCST90094826	rs3105047	13	55937194	A	C	0.7324	-0.066124	0.008493	7.05e-15	158673	Salmon liking || id:ebi-fl187-GCST90094826	TRUE	reported	MedicineITLab
ebi-fl187-GCST90094826	rs3106840	2	44858586	A	G	0.2173	-0.051927	0.009155	1.43e-08	158673	Salmon liking || id:ebi-fl187-GCST90094826	TRUE	reported	MedicineITLab
ebi-fl187-GCST90094826	rs10738399	9	15538695	T	C	0.484	-0.041938	0.007544	2.74e-08	158673	Salmon liking || id:ebi-fl187-GCST90094826	TRUE	reported	MedicineITLab
ebi-fl187-GCST90094826	rs11859365	16	83683945	C	A	0.2532	0.049452	0.008643	1.07e-08	158673	Salmon liking || id:ebi-fl187-GCST90094826	TRUE	reported	MedicineITLab
ebi-fl187-GCST90094826	rs1724417	17	43672118	G	A	0.1726	-0.064593	0.010709	1.65e-09	158673	Salmon liking || id:ebi-fl187-GCST90094826	TRUE	reported	MedicineITLab
ebi-fl187-GCST90094828	rs2117686	4	67894523	C	A	0.5854	0.048748	0.008321	4.72e-09	159571	Salty food liking || id:ebi-fl187-GCST90094828	TRUE	reported	MedicineITLab
ebi-fl187-GCST90094828	rs2694944	7	114010165	T	C	0.4242	0.047331	0.008343	1.42e-08	159571	Salty food liking || id:ebi-fl187-GCST90094828	TRUE	reported	MedicineITLab
ebi-fl187-GCST90094828	rs12563932	1	163859836	C	A	0.0294	-0.135503	0.024197	2.17e-08	159571	Salty food liking || id:ebi-fl187-GCST90094828	TRUE	reported	MedicineITLab
ebi-fl187-GCST90094828	rs7591518	2	145632077	C	T	0.2968	-0.050382	0.008946	1.81e-08	159571	Salty food liking || id:ebi-fl187-GCST90094828	TRUE	reported	MedicineITLab
ebi-fl187-GCST90094828	rs7823611	8	22755722	C	T	0.1316	0.068332	0.012158	1.93e-08	159571	Salty food liking || id:ebi-fl187-GCST90094828	TRUE	reported	MedicineITLab
ebi-fl187-GCST90094828	rs7614738	3	49311131	G	C	0.5019	-0.049522	0.008195	1.53e-09	159571	Salty food liking || id:ebi-fl187-GCST90094828	TRUE	reported	MedicineITLab
ebi-fl187-GCST90094828	rs2594136	3	60812147	A	G	0.7927	0.061675	0.010104	1.05e-09	159571	Salty food liking || id:ebi-fl187-GCST90094828	TRUE	reported	MedicineITLab
ebi-fl187-GCST90094828	rs562524786	5	51384994	T	C	0.2043	-0.057906	0.010581	4.46e-08	159571	Salty food liking || id:ebi-fl187-GCST90094828	TRUE	reported	MedicineITLab
ebi-fl187-GCST90094828	rs13388416	2	138394493	G	A	0.2463	0.059645	0.009475	3.11e-10	159571	Salty food liking || id:ebi-fl187-GCST90094828	TRUE	reported	MedicineITLab
ebi-fl187-GCST90094828	rs11128898	3	18703839	T	G	0.6204	0.057297	0.008414	9.88e-12	159571	Salty food liking || id:ebi-fl187-GCST90094828	TRUE	reported	MedicineITLab
ebi-fl187-GCST90094828	rs10246939	7	141672604	C	T	0.4454	-0.065562	0.008214	1.47e-15	159571	Salty food liking || id:ebi-fl187-GCST90094828	TRUE	reported	MedicineITLab
ebi-fl187-GCST90094828	rs10496076	2	57942987	C	T	0.6322	0.05084	0.008495	2.2e-09	159571	Salty food liking || id:ebi-fl187-GCST90094828	TRUE	reported	MedicineITLab
ebi-fl187-GCST90094828	rs9870384	3	85009817	T	C	0.3729	0.058565	0.008469	4.75e-12	159571	Salty food liking || id:ebi-fl187-GCST90094828	TRUE	reported	MedicineITLab
ebi-fl187-GCST90094828	rs7678319	4	152929310	G	A	0.2942	-0.052711	0.009041	5.58e-09	159571	Salty food liking || id:ebi-fl187-GCST90094828	TRUE	reported	MedicineITLab
ebi-fl187-GCST90094828	rs543760429	22	43147206	C	T	0.0379	0.205581	0.021714	2.98e-21	159571	Salty food liking || id:ebi-fl187-GCST90094828	TRUE	reported	MedicineITLab
ebi-fl187-GCST90094829	rs589085	9	3245605	G	T	0.9265	0.105554	0.016327	1.03e-10	150683	Salty pretzels liking || id:ebi-fl187-GCST90094829	TRUE	reported	MedicineITLab
ebi-fl187-GCST90094829	rs2638281	19	49210869	G	A	0.6036	0.052717	0.008735	1.61e-09	150683	Salty pretzels liking || id:ebi-fl187-GCST90094829	TRUE	reported	MedicineITLab
ebi-fl187-GCST90094829	rs13262595	8	143316970	G	A	0.5637	0.047949	0.008606	2.55e-08	150683	Salty pretzels liking || id:ebi-fl187-GCST90094829	TRUE	reported	MedicineITLab
ebi-fl187-GCST90094829	rs543760429	22	43147206	C	T	0.0379	0.152085	0.022692	2.08e-11	150683	Salty pretzels liking || id:ebi-fl187-GCST90094829	TRUE	reported	MedicineITLab
ebi-fl187-GCST90094829	rs136560	22	27259888	G	A	0.3694	0.054268	0.008848	8.67e-10	150683	Salty pretzels liking || id:ebi-fl187-GCST90094829	TRUE	reported	MedicineITLab
ebi-fl187-GCST90094830	rs11859365	16	83683945	C	A	0.2533	0.097926	0.010609	2.81e-20	157340	Sardines liking || id:ebi-fl187-GCST90094830	TRUE	reported	MedicineITLab
ebi-fl187-GCST90094830	rs55985303	2	77224951	A	G	0.241	0.082357	0.010798	2.45e-14	157340	Sardines liking || id:ebi-fl187-GCST90094830	TRUE	reported	MedicineITLab
ebi-fl187-GCST90094830	rs55872725	16	53809123	T	C	0.4046	0.061303	0.00942	7.72e-11	157340	Sardines liking || id:ebi-fl187-GCST90094830	TRUE	reported	MedicineITLab
ebi-fl187-GCST90094830	rs3105049	13	55941509	T	C	0.7283	-0.093749	0.010416	2.34e-19	157340	Sardines liking || id:ebi-fl187-GCST90094830	TRUE	reported	MedicineITLab
ebi-fl187-GCST90094830	rs34391493	6	26022648	C	A	0.1358	-0.077332	0.013707	1.71e-08	157340	Sardines liking || id:ebi-fl187-GCST90094830	TRUE	reported	MedicineITLab
ebi-fl187-GCST90094830	rs5006496	9	106459826	C	A	0.3489	-0.054362	0.009949	4.68e-08	157340	Sardines liking || id:ebi-fl187-GCST90094830	TRUE	reported	MedicineITLab
ebi-fl187-GCST90094830	rs2110529	2	59497127	C	T	0.4715	-0.06223	0.009271	1.94e-11	157340	Sardines liking || id:ebi-fl187-GCST90094830	TRUE	reported	MedicineITLab
ebi-fl187-GCST90094830	rs113979048	3	85650284	G	A	0.65	-0.078338	0.009795	1.32e-15	157340	Sardines liking || id:ebi-fl187-GCST90094830	TRUE	reported	MedicineITLab
ebi-fl187-GCST90094830	rs2546503	5	164604669	T	A	0.6279	0.052767	0.009618	4.13e-08	157340	Sardines liking || id:ebi-fl187-GCST90094830	TRUE	reported	MedicineITLab
ebi-fl187-GCST90094830	rs6789291	3	118325483	C	A	0.6678	-0.059277	0.009814	1.56e-09	157340	Sardines liking || id:ebi-fl187-GCST90094830	TRUE	reported	MedicineITLab
ebi-fl187-GCST90094830	rs3741251	11	61511133	A	G	0.1689	-0.0686	0.012492	4.01e-08	157340	Sardines liking || id:ebi-fl187-GCST90094830	TRUE	reported	MedicineITLab
ebi-fl187-GCST90094830	rs1307813	14	29755868	A	C	0.6425	-0.069033	0.009636	7.94e-13	157340	Sardines liking || id:ebi-fl187-GCST90094830	TRUE	reported	MedicineITLab
ebi-fl187-GCST90094830	rs57222984	17	43758898	G	A	0.2422	-0.060663	0.010795	1.94e-08	157340	Sardines liking || id:ebi-fl187-GCST90094830	TRUE	reported	MedicineITLab
ebi-fl187-GCST90094830	rs61043970	18	52881622	G	T	0.3317	-0.053877	0.009842	4.42e-08	157340	Sardines liking || id:ebi-fl187-GCST90094830	TRUE	reported	MedicineITLab
ebi-fl187-GCST90094830	rs4814124	20	12458840	A	T	0.271	0.060539	0.010408	6.05e-09	157340	Sardines liking || id:ebi-fl187-GCST90094830	TRUE	reported	MedicineITLab
ebi-fl187-GCST90094830	rs427248	19	49241015	T	C	0.4935	-0.061218	0.009274	4.12e-11	157340	Sardines liking || id:ebi-fl187-GCST90094830	TRUE	reported	MedicineITLab
ebi-fl187-GCST90094830	rs2413045	22	31665862	G	A	0.7999	-0.070062	0.011543	1.32e-09	157340	Sardines liking || id:ebi-fl187-GCST90094830	TRUE	reported	MedicineITLab
ebi-fl187-GCST90094830	rs5750184	22	36226516	C	G	0.0492	-0.119415	0.021344	2.23e-08	157340	Sardines liking || id:ebi-fl187-GCST90094830	TRUE	reported	MedicineITLab
ebi-fl187-GCST90094832	rs146223897	1	180590713	G	C	0.0193	-0.172359	0.030569	1.74e-08	158603	Sausages liking || id:ebi-fl187-GCST90094832	TRUE	reported	MedicineITLab
ebi-fl187-GCST90094832	rs72839449	6	27261661	C	A	0.1937	0.060707	0.01031	3.94e-09	158603	Sausages liking || id:ebi-fl187-GCST90094832	TRUE	reported	MedicineITLab
ebi-fl187-GCST90094832	rs429358	19	45411941	C	T	0.1486	-0.100228	0.011482	2.65e-18	158603	Sausages liking || id:ebi-fl187-GCST90094832	TRUE	reported	MedicineITLab
ebi-fl187-GCST90094834	rs58568715	11	65662985	G	A	0.1638	-0.045877	0.008209	2.31e-08	159272	Savoury biscuit liking || id:ebi-fl187-GCST90094834	TRUE	reported	MedicineITLab
ebi-fl187-GCST90094834	rs56131196	19	45422846	A	G	0.1835	-0.043826	0.007815	2.06e-08	159272	Savoury biscuit liking || id:ebi-fl187-GCST90094834	TRUE	reported	MedicineITLab
ebi-fl187-GCST90094838	rs62273284	3	118361683	T	C	0.3791	-0.071785	0.011225	1.64e-10	155491	Shellfish liking || id:ebi-fl187-GCST90094838	TRUE	reported	MedicineITLab
ebi-fl187-GCST90094838	rs142605378	4	139426721	A	G	0.1742	-0.079208	0.013933	1.34e-08	155491	Shellfish liking || id:ebi-fl187-GCST90094838	TRUE	reported	MedicineITLab
ebi-fl187-GCST90094838	rs1087692	3	12120453	G	A	0.8583	0.088254	0.01518	6.14e-09	155491	Shellfish liking || id:ebi-fl187-GCST90094838	TRUE	reported	MedicineITLab
ebi-fl187-GCST90094838	rs181133225	6	32454764	C	T	0.1069	-0.115881	0.019275	1.86e-09	155491	Shellfish liking || id:ebi-fl187-GCST90094838	TRUE	reported	MedicineITLab
ebi-fl187-GCST90094838	rs111865864	6	32537353	G	T	0.2666	0.095905	0.013331	6.37e-13	155491	Shellfish liking || id:ebi-fl187-GCST90094838	TRUE	reported	MedicineITLab
ebi-fl187-GCST90094838	rs114741460	6	32594384	T	C	0.047	-0.176089	0.026782	4.92e-11	155491	Shellfish liking || id:ebi-fl187-GCST90094838	TRUE	reported	MedicineITLab
ebi-fl187-GCST90094838	rs3731769	2	162107295	T	G	0.7011	0.066886	0.011615	8.54e-09	155491	Shellfish liking || id:ebi-fl187-GCST90094838	TRUE	reported	MedicineITLab
ebi-fl187-GCST90094838	rs12872990	13	55952684	G	A	0.7071	-0.123437	0.012196	4.72e-24	155491	Shellfish liking || id:ebi-fl187-GCST90094838	TRUE	reported	MedicineITLab
ebi-fl187-GCST90094838	rs1073242	13	58715219	A	G	0.5569	0.06448	0.010873	3.05e-09	155491	Shellfish liking || id:ebi-fl187-GCST90094838	TRUE	reported	MedicineITLab
ebi-fl187-GCST90094838	rs140756568	1	38825035	T	C	0.0093	0.366825	0.06416	1.1e-08	155491	Shellfish liking || id:ebi-fl187-GCST90094838	TRUE	reported	MedicineITLab
ebi-fl187-GCST90094838	rs6845984	4	32785223	T	C	0.2438	-0.072451	0.012352	4.51e-09	155491	Shellfish liking || id:ebi-fl187-GCST90094838	TRUE	reported	MedicineITLab
ebi-fl187-GCST90094838	rs182976814	6	32486900	T	C	0.1161	-0.112295	0.019055	3.82e-09	155491	Shellfish liking || id:ebi-fl187-GCST90094838	TRUE	reported	MedicineITLab
ebi-fl187-GCST90094838	rs715280	2	77301099	A	G	0.2606	0.081073	0.012053	1.78e-11	155491	Shellfish liking || id:ebi-fl187-GCST90094838	TRUE	reported	MedicineITLab
ebi-fl187-GCST90094838	rs12111981	7	78919199	A	T	0.6922	-0.070375	0.011474	8.65e-10	155491	Shellfish liking || id:ebi-fl187-GCST90094838	TRUE	reported	MedicineITLab
ebi-fl187-GCST90094838	rs2526389	3	50192826	T	C	0.4223	0.05924	0.010724	3.33e-08	155491	Shellfish liking || id:ebi-fl187-GCST90094838	TRUE	reported	MedicineITLab
ebi-fl187-GCST90094838	rs76084961	3	85604041	G	T	0.6227	-0.099136	0.010981	1.83e-19	155491	Shellfish liking || id:ebi-fl187-GCST90094838	TRUE	reported	MedicineITLab
ebi-fl187-GCST90094838	rs6957780	7	68030709	A	G	0.4493	0.062928	0.010695	4.04e-09	155491	Shellfish liking || id:ebi-fl187-GCST90094838	TRUE	reported	MedicineITLab
ebi-fl187-GCST90094838	rs3909727	11	126587382	G	A	0.8362	0.081331	0.014336	1.42e-08	155491	Shellfish liking || id:ebi-fl187-GCST90094838	TRUE	reported	MedicineITLab
ebi-fl187-GCST90094838	rs2236295	10	64564892	T	G	0.3995	0.075235	0.010829	3.77e-12	155491	Shellfish liking || id:ebi-fl187-GCST90094838	TRUE	reported	MedicineITLab
ebi-fl187-GCST90094838	rs4552632	5	164574688	A	G	0.6175	0.070602	0.010913	9.92e-11	155491	Shellfish liking || id:ebi-fl187-GCST90094838	TRUE	reported	MedicineITLab
ebi-fl187-GCST90094838	rs5020205	9	3971439	C	G	0.3406	-0.066503	0.011205	2.96e-09	155491	Shellfish liking || id:ebi-fl187-GCST90094838	TRUE	reported	MedicineITLab
ebi-fl187-GCST90094838	rs7148387	14	29775132	G	A	0.5897	-0.064244	0.010775	2.5e-09	155491	Shellfish liking || id:ebi-fl187-GCST90094838	TRUE	reported	MedicineITLab
ebi-fl187-GCST90094838	rs461609	5	102447305	A	G	0.3019	0.063123	0.011551	4.66e-08	155491	Shellfish liking || id:ebi-fl187-GCST90094838	TRUE	reported	MedicineITLab
ebi-fl187-GCST90094838	rs2457263	9	15599350	A	C	0.4884	-0.083725	0.010587	2.67e-15	155491	Shellfish liking || id:ebi-fl187-GCST90094838	TRUE	reported	MedicineITLab
ebi-fl187-GCST90094838	rs12439895	15	67707001	T	A	0.2508	-0.08139	0.012408	5.45e-11	155491	Shellfish liking || id:ebi-fl187-GCST90094838	TRUE	reported	MedicineITLab
ebi-fl187-GCST90094838	rs2110529	2	59497127	C	T	0.4717	-0.078774	0.010625	1.27e-13	155491	Shellfish liking || id:ebi-fl187-GCST90094838	TRUE	reported	MedicineITLab
ebi-fl187-GCST90094838	rs73728611	6	32589363	G	A	0.1216	-0.165863	0.01667	2.67e-23	155491	Shellfish liking || id:ebi-fl187-GCST90094838	TRUE	reported	MedicineITLab
ebi-fl187-GCST90094838	rs7838901	8	10207274	G	A	0.2254	-0.070763	0.012794	3.21e-08	155491	Shellfish liking || id:ebi-fl187-GCST90094838	TRUE	reported	MedicineITLab
ebi-fl187-GCST90094838	rs10955643	8	114083585	T	G	0.4083	0.068202	0.010759	2.35e-10	155491	Shellfish liking || id:ebi-fl187-GCST90094838	TRUE	reported	MedicineITLab
ebi-fl187-GCST90094838	rs4451769	12	60829905	A	G	0.2323	0.068743	0.012555	4.39e-08	155491	Shellfish liking || id:ebi-fl187-GCST90094838	TRUE	reported	MedicineITLab
ebi-fl187-GCST90094838	rs6041404	20	12482680	T	C	0.2708	0.072531	0.011924	1.21e-09	155491	Shellfish liking || id:ebi-fl187-GCST90094838	TRUE	reported	MedicineITLab
ebi-fl187-GCST90094838	rs427576	16	73829270	C	A	0.4809	-0.06123	0.010553	6.6e-09	155491	Shellfish liking || id:ebi-fl187-GCST90094838	TRUE	reported	MedicineITLab
ebi-fl187-GCST90094838	rs1123321	16	83677410	G	C	0.258	0.114514	0.012152	4.54e-21	155491	Shellfish liking || id:ebi-fl187-GCST90094838	TRUE	reported	MedicineITLab
ebi-fl187-GCST90094838	rs838133	19	49259529	G	A	0.5494	0.064795	0.01095	3.3e-09	155491	Shellfish liking || id:ebi-fl187-GCST90094838	TRUE	reported	MedicineITLab
ebi-fl187-GCST90094838	rs56094641	16	53806453	G	A	0.4055	0.079094	0.010796	2.41e-13	155491	Shellfish liking || id:ebi-fl187-GCST90094838	TRUE	reported	MedicineITLab
ebi-fl187-GCST90094838	rs564850730	17	43668850	C	T	0.1708	-0.099139	0.015105	5.31e-11	155491	Shellfish liking || id:ebi-fl187-GCST90094838	TRUE	reported	MedicineITLab
ebi-fl187-GCST90094838	rs624565	18	40947391	T	C	0.3395	-0.078349	0.011162	2.27e-12	155491	Shellfish liking || id:ebi-fl187-GCST90094838	TRUE	reported	MedicineITLab
ebi-fl187-GCST90094841	rs3105049	13	55941509	T	C	0.7283	-0.082082	0.009586	1.16e-17	158149	Smoked fish liking || id:ebi-fl187-GCST90094841	TRUE	reported	MedicineITLab
ebi-fl187-GCST90094841	rs633911	18	40944720	G	A	0.2533	-0.055295	0.009847	1.97e-08	158149	Smoked fish liking || id:ebi-fl187-GCST90094841	TRUE	reported	MedicineITLab
ebi-fl187-GCST90094841	rs55985303	2	77224951	A	G	0.2408	0.075203	0.009943	4e-14	158149	Smoked fish liking || id:ebi-fl187-GCST90094841	TRUE	reported	MedicineITLab
ebi-fl187-GCST90094841	rs1411108	1	204616180	A	G	0.4918	-0.047497	0.008546	2.75e-08	158149	Smoked fish liking || id:ebi-fl187-GCST90094841	TRUE	reported	MedicineITLab
ebi-fl187-GCST90094841	rs374952396	17	44753643	T	G	0.7537	0.065777	0.010002	4.87e-11	158149	Smoked fish liking || id:ebi-fl187-GCST90094841	TRUE	reported	MedicineITLab
ebi-fl187-GCST90094841	rs12653396	5	87847273	A	T	0.5676	-0.047239	0.008664	4.99e-08	158149	Smoked fish liking || id:ebi-fl187-GCST90094841	TRUE	reported	MedicineITLab
ebi-fl187-GCST90094841	rs1123321	16	83677410	G	C	0.2579	0.069465	0.009765	1.16e-12	158149	Smoked fish liking || id:ebi-fl187-GCST90094841	TRUE	reported	MedicineITLab
ebi-fl187-GCST90094841	rs62033405	16	53822387	T	C	0.3945	0.061936	0.008706	1.16e-12	158149	Smoked fish liking || id:ebi-fl187-GCST90094841	TRUE	reported	MedicineITLab
ebi-fl187-GCST90094841	rs4856591	3	85612550	G	T	0.6162	-0.060146	0.008902	1.44e-11	158149	Smoked fish liking || id:ebi-fl187-GCST90094841	TRUE	reported	MedicineITLab
ebi-fl187-GCST90094841	rs838133	19	49259529	G	A	0.5495	0.063324	0.008791	5.98e-13	158149	Smoked fish liking || id:ebi-fl187-GCST90094841	TRUE	reported	MedicineITLab
ebi-fl187-GCST90094843	rs61702433	7	117627585	T	G	0.3337	-0.043846	0.007805	1.95e-08	159253	Soft cheese liking || id:ebi-fl187-GCST90094843	TRUE	reported	MedicineITLab
ebi-fl187-GCST90094843	rs157592	19	45424514	C	A	0.1797	-0.056226	0.009811	1e-08	159253	Soft cheese liking || id:ebi-fl187-GCST90094843	TRUE	reported	MedicineITLab
ebi-fl187-GCST90094843	rs7187250	16	53810546	A	C	0.3952	0.055239	0.007499	1.8e-13	159253	Soft cheese liking || id:ebi-fl187-GCST90094843	TRUE	reported	MedicineITLab
ebi-fl187-GCST90094844	rs59698523	6	126733094	C	T	0.4564	-0.043653	0.007121	8.82e-10	157246	Soy sauce liking || id:ebi-fl187-GCST90094844	TRUE	reported	MedicineITLab
ebi-fl187-GCST90094845	rs3130679	6	31807540	G	A	0.1322	-0.108686	0.015011	4.53e-13	113425	Soya milk liking || id:ebi-fl187-GCST90094845	TRUE	reported	MedicineITLab
ebi-fl187-GCST90094845	rs535776589	6	31648131	C	G	0.3596	-0.083742	0.013836	1.45e-09	113425	Soya milk liking || id:ebi-fl187-GCST90094845	TRUE	reported	MedicineITLab
ebi-fl187-GCST90094845	rs2815753	1	72812324	A	G	0.6056	0.059998	0.010384	7.61e-09	113425	Soya milk liking || id:ebi-fl187-GCST90094845	TRUE	reported	MedicineITLab
ebi-fl187-GCST90094845	rs1429934	18	21162288	T	C	0.6651	0.059873	0.01082	3.16e-08	113425	Soya milk liking || id:ebi-fl187-GCST90094845	TRUE	reported	MedicineITLab
ebi-fl187-GCST90094846	rs6882046	5	87968864	G	A	0.2674	0.054826	0.009591	1.11e-08	159503	Spicy food liking || id:ebi-fl187-GCST90094846	TRUE	reported	MedicineITLab
ebi-fl187-GCST90094846	rs528301	2	45154908	A	G	0.5521	0.072975	0.008444	5.66e-18	159503	Spicy food liking || id:ebi-fl187-GCST90094846	TRUE	reported	MedicineITLab
ebi-fl187-GCST90094846	rs2533458	7	69144192	C	T	0.6503	0.068199	0.008775	7.89e-15	159503	Spicy food liking || id:ebi-fl187-GCST90094846	TRUE	reported	MedicineITLab
ebi-fl187-GCST90094846	rs2029130	3	85644047	A	T	0.628	-0.073125	0.008733	5.74e-17	159503	Spicy food liking || id:ebi-fl187-GCST90094846	TRUE	reported	MedicineITLab
ebi-fl187-GCST90094846	rs201001	6	27808899	C	T	0.2001	-0.066922	0.010507	1.93e-10	159503	Spicy food liking || id:ebi-fl187-GCST90094846	TRUE	reported	MedicineITLab
ebi-fl187-GCST90094846	rs790561	8	64618026	G	A	0.7014	0.056606	0.009195	7.5e-10	159503	Spicy food liking || id:ebi-fl187-GCST90094846	TRUE	reported	MedicineITLab
ebi-fl187-GCST90094846	rs4662411	2	145738714	C	T	0.4007	-0.05058	0.008608	4.24e-09	159503	Spicy food liking || id:ebi-fl187-GCST90094846	TRUE	reported	MedicineITLab
ebi-fl187-GCST90094846	rs4621738	7	103621551	A	G	0.666	0.052823	0.008909	3.07e-09	159503	Spicy food liking || id:ebi-fl187-GCST90094846	TRUE	reported	MedicineITLab
ebi-fl187-GCST90094846	rs7678319	4	152929310	G	A	0.2942	-0.051436	0.009304	3.26e-08	159503	Spicy food liking || id:ebi-fl187-GCST90094846	TRUE	reported	MedicineITLab
ebi-fl187-GCST90094846	rs17149723	8	8171487	A	G	0.2857	0.057435	0.009331	7.56e-10	159503	Spicy food liking || id:ebi-fl187-GCST90094846	TRUE	reported	MedicineITLab
ebi-fl187-GCST90094846	rs12220700	10	64561506	G	A	0.4672	0.048314	0.008444	1.07e-08	159503	Spicy food liking || id:ebi-fl187-GCST90094846	TRUE	reported	MedicineITLab
ebi-fl187-GCST90094846	rs609142	11	30757430	T	G	0.435	0.046482	0.008474	4.16e-08	159503	Spicy food liking || id:ebi-fl187-GCST90094846	TRUE	reported	MedicineITLab
ebi-fl187-GCST90094846	rs13056300	22	41408754	C	T	0.2732	-0.057106	0.00949	1.8e-09	159503	Spicy food liking || id:ebi-fl187-GCST90094846	TRUE	reported	MedicineITLab
ebi-fl187-GCST90094846	rs11664776	18	50797415	C	T	0.4031	0.052262	0.008582	1.16e-09	159503	Spicy food liking || id:ebi-fl187-GCST90094846	TRUE	reported	MedicineITLab
ebi-fl187-GCST90094846	rs437564	16	28818037	T	C	0.3752	-0.053667	0.008944	1.99e-09	159503	Spicy food liking || id:ebi-fl187-GCST90094846	TRUE	reported	MedicineITLab
ebi-fl187-GCST90094846	rs224537	17	3487202	A	G	0.3503	0.07646	0.00878	3.19e-18	159503	Spicy food liking || id:ebi-fl187-GCST90094846	TRUE	reported	MedicineITLab
ebi-fl187-GCST90094847	rs111912558	17	44356694	C	T	0.2009	-0.05355	0.009539	1.99e-08	157978	Spinach liking || id:ebi-fl187-GCST90094847	TRUE	reported	MedicineITLab
ebi-fl187-GCST90094847	rs35166611	11	66115782	T	G	0.3486	0.042809	0.00772	2.96e-08	157978	Spinach liking || id:ebi-fl187-GCST90094847	TRUE	reported	MedicineITLab
ebi-fl187-GCST90094847	rs9537116	13	56016414	A	G	0.2658	0.065079	0.00845	1.38e-14	157978	Spinach liking || id:ebi-fl187-GCST90094847	TRUE	reported	MedicineITLab
ebi-fl187-GCST90094847	rs112725644	9	128543100	A	C	0.5819	-0.042141	0.007509	2.01e-08	157978	Spinach liking || id:ebi-fl187-GCST90094847	TRUE	reported	MedicineITLab
ebi-fl187-GCST90094847	rs140948775	21	23426252	C	T	0.0116	-0.19215	0.035177	4.73e-08	157978	Spinach liking || id:ebi-fl187-GCST90094847	TRUE	reported	MedicineITLab
ebi-fl187-GCST90094847	rs12156350	8	10268516	G	T	0.5741	-0.041599	0.00746	2.47e-08	157978	Spinach liking || id:ebi-fl187-GCST90094847	TRUE	reported	MedicineITLab
ebi-fl187-GCST90094847	rs26434	5	102363402	T	C	0.6901	-0.043593	0.007969	4.51e-08	157978	Spinach liking || id:ebi-fl187-GCST90094847	TRUE	reported	MedicineITLab
ebi-fl187-GCST90094847	rs55858177	3	18700408	C	T	0.3732	-0.048667	0.008135	2.23e-09	157978	Spinach liking || id:ebi-fl187-GCST90094847	TRUE	reported	MedicineITLab
ebi-fl187-GCST90094847	rs189843	5	164600151	C	G	0.5627	0.047637	0.007446	1.6e-10	157978	Spinach liking || id:ebi-fl187-GCST90094847	TRUE	reported	MedicineITLab
ebi-fl187-GCST90094848	rs1671542	5	88165095	T	C	0.5297	0.054313	0.009844	3.46e-08	157793	Spirits liking || id:ebi-fl187-GCST90094848	TRUE	reported	MedicineITLab
ebi-fl187-GCST90094848	rs4726481	7	141668403	T	G	0.3984	-0.056338	0.009853	1.1e-08	157793	Spirits liking || id:ebi-fl187-GCST90094848	TRUE	reported	MedicineITLab
ebi-fl187-GCST90094848	rs1937522	13	68080817	G	A	0.5259	-0.05249	0.009612	4.76e-08	157793	Spirits liking || id:ebi-fl187-GCST90094848	TRUE	reported	MedicineITLab
ebi-fl187-GCST90094849	rs6953442	7	143722177	C	T	0.3716	0.034638	0.005179	2.3e-11	159446	Strawberries liking || id:ebi-fl187-GCST90094849	TRUE	reported	MedicineITLab
ebi-fl187-GCST90094849	rs34143494	16	62758381	A	G	0.2062	-0.038275	0.006223	7.79e-10	159446	Strawberries liking || id:ebi-fl187-GCST90094849	TRUE	reported	MedicineITLab
ebi-fl187-GCST90094849	rs12636845	3	147613061	C	T	0.3545	0.030065	0.005309	1.5e-08	159446	Strawberries liking || id:ebi-fl187-GCST90094849	TRUE	reported	MedicineITLab
ebi-fl187-GCST90094849	rs2478881	6	51184712	T	C	0.3457	0.028873	0.005291	4.86e-08	159446	Strawberries liking || id:ebi-fl187-GCST90094849	TRUE	reported	MedicineITLab
ebi-fl187-GCST90094849	rs680490	11	56280634	G	A	0.3126	-0.032532	0.005401	1.74e-09	159446	Strawberries liking || id:ebi-fl187-GCST90094849	TRUE	reported	MedicineITLab
ebi-fl187-GCST90094855	rs9940128	16	53800754	A	G	0.424	-0.118433	0.015844	7.86e-14	157305	Tea difference liking || id:ebi-fl187-GCST90094855	TRUE	reported	MedicineITLab
ebi-fl187-GCST90094855	rs7138343	12	11120949	G	C	0.2438	-0.116565	0.018564	3.44e-10	157305	Tea difference liking || id:ebi-fl187-GCST90094855	TRUE	reported	MedicineITLab
ebi-fl187-GCST90094856	rs17013358	1	208959084	A	G	0.0661	-0.106036	0.0173	8.9e-10	158918	Tea max liking || id:ebi-fl187-GCST90094856	TRUE	reported	MedicineITLab
ebi-fl187-GCST90094857	rs111524607	12	121103023	T	C	0.2879	-0.056241	0.009334	1.71e-09	158151	Tea with sugar liking || id:ebi-fl187-GCST90094857	TRUE	reported	MedicineITLab
ebi-fl187-GCST90094857	rs9972653	16	53814363	T	G	0.4003	-0.078551	0.008621	8.43e-20	158151	Tea with sugar liking || id:ebi-fl187-GCST90094857	TRUE	reported	MedicineITLab
ebi-fl187-GCST90094857	rs10772380	12	11045512	G	T	0.7452	0.059935	0.009693	6.33e-10	158151	Tea with sugar liking || id:ebi-fl187-GCST90094857	TRUE	reported	MedicineITLab
ebi-fl187-GCST90094857	rs145623467	6	27294573	A	G	0.0173	0.190457	0.032462	4.46e-09	158151	Tea with sugar liking || id:ebi-fl187-GCST90094857	TRUE	reported	MedicineITLab
ebi-fl187-GCST90094857	rs10500508	16	65121878	T	C	0.4038	0.04723	0.008578	3.69e-08	158151	Tea with sugar liking || id:ebi-fl187-GCST90094857	TRUE	reported	MedicineITLab
ebi-fl187-GCST90094857	rs617999	11	95589935	C	T	0.387	-0.048279	0.008663	2.52e-08	158151	Tea with sugar liking || id:ebi-fl187-GCST90094857	TRUE	reported	MedicineITLab
ebi-fl187-GCST90094858	rs12653396	5	87847273	A	T	0.5675	-0.058542	0.010221	1.03e-08	158072	Tea without sugar liking || id:ebi-fl187-GCST90094858	TRUE	reported	MedicineITLab
ebi-fl187-GCST90094859	rs56094641	16	53806453	G	A	0.4054	0.056694	0.00839	1.44e-11	158261	Tinned tuna liking || id:ebi-fl187-GCST90094859	TRUE	reported	MedicineITLab
ebi-fl187-GCST90094859	rs838133	19	49259529	G	A	0.5495	0.047929	0.008506	1.78e-08	158261	Tinned tuna liking || id:ebi-fl187-GCST90094859	TRUE	reported	MedicineITLab
ebi-fl187-GCST90094859	rs60018658	4	44802166	G	A	0.1337	-0.067281	0.01208	2.57e-08	158261	Tinned tuna liking || id:ebi-fl187-GCST90094859	TRUE	reported	MedicineITLab
ebi-fl187-GCST90094860	rs4240637	8	10129757	G	A	0.7681	0.040471	0.007051	9.55e-09	159419	Tomatoes liking || id:ebi-fl187-GCST90094860	TRUE	reported	MedicineITLab
ebi-fl187-GCST90094860	rs268991	5	22638763	C	A	0.5383	-0.032613	0.005937	3.96e-08	159419	Tomatoes liking || id:ebi-fl187-GCST90094860	TRUE	reported	MedicineITLab
ebi-fl187-GCST90094860	rs12607299	18	69874595	C	G	0.6773	0.040169	0.006371	2.91e-10	159419	Tomatoes liking || id:ebi-fl187-GCST90094860	TRUE	reported	MedicineITLab
ebi-fl187-GCST90094860	rs3124424	13	55942947	G	A	0.7325	-0.040608	0.006675	1.2e-09	159419	Tomatoes liking || id:ebi-fl187-GCST90094860	TRUE	reported	MedicineITLab
ebi-fl187-GCST90094861	rs374952396	17	44753643	T	G	0.7538	0.051601	0.00928	2.72e-08	155376	Turnip liking || id:ebi-fl187-GCST90094861	TRUE	reported	MedicineITLab
ebi-fl187-GCST90094861	rs2551932	2	208541386	C	T	0.7967	0.059359	0.010462	1.42e-08	155376	Turnip liking || id:ebi-fl187-GCST90094861	TRUE	reported	MedicineITLab
ebi-fl187-GCST90094861	rs3013340	13	56000038	T	A	0.7081	-0.063359	0.008727	3.93e-13	155376	Turnip liking || id:ebi-fl187-GCST90094861	TRUE	reported	MedicineITLab
ebi-fl187-GCST90094861	rs5743618	4	38798648	A	C	0.2315	-0.057324	0.009283	6.66e-10	155376	Turnip liking || id:ebi-fl187-GCST90094861	TRUE	reported	MedicineITLab
ebi-fl187-GCST90094862	rs13107325	4	103188709	T	C	0.0726	0.042113	0.0077	4.54e-08	159475	Vegetables liking || id:ebi-fl187-GCST90094862	TRUE	reported	MedicineITLab
ebi-fl187-GCST90094862	rs13383034	2	45155276	T	C	0.3078	-0.028715	0.004333	3.48e-11	159475	Vegetables liking || id:ebi-fl187-GCST90094862	TRUE	reported	MedicineITLab
ebi-fl187-GCST90094862	rs7619139	3	25110415	A	T	0.5889	0.029471	0.004064	4.18e-13	159475	Vegetables liking || id:ebi-fl187-GCST90094862	TRUE	reported	MedicineITLab
ebi-fl187-GCST90094864	rs10109510	8	64882069	C	T	0.3644	0.045094	0.00785	9.26e-09	159565	Vinegar liking || id:ebi-fl187-GCST90094864	TRUE	reported	MedicineITLab
ebi-fl187-GCST90094864	rs504675	2	45154689	T	C	0.3508	0.057532	0.007798	1.64e-13	159565	Vinegar liking || id:ebi-fl187-GCST90094864	TRUE	reported	MedicineITLab
ebi-fl187-GCST90094864	rs60509464	9	11543858	A	T	0.6488	-0.055499	0.007811	1.25e-12	159565	Vinegar liking || id:ebi-fl187-GCST90094864	TRUE	reported	MedicineITLab
ebi-fl187-GCST90094864	rs4758259	11	7961130	T	C	0.3774	-0.042853	0.007683	2.46e-08	159565	Vinegar liking || id:ebi-fl187-GCST90094864	TRUE	reported	MedicineITLab
ebi-fl187-GCST90094864	rs6797629	3	158065671	A	T	0.496	0.04074	0.007454	4.64e-08	159565	Vinegar liking || id:ebi-fl187-GCST90094864	TRUE	reported	MedicineITLab
ebi-fl187-GCST90094864	rs35225200	4	103146888	C	A	0.0811	0.084401	0.014031	1.82e-09	159565	Vinegar liking || id:ebi-fl187-GCST90094864	TRUE	reported	MedicineITLab
ebi-fl187-GCST90094864	rs3131062	6	30763714	A	T	0.182	-0.060168	0.009616	3.95e-10	159565	Vinegar liking || id:ebi-fl187-GCST90094864	TRUE	reported	MedicineITLab
ebi-fl187-GCST90094864	rs35303761	7	69810892	G	A	0.2436	-0.048292	0.008684	2.71e-08	159565	Vinegar liking || id:ebi-fl187-GCST90094864	TRUE	reported	MedicineITLab
ebi-fl187-GCST90094864	rs7627615	3	183818416	A	G	0.5916	-0.065328	0.007549	5.12e-18	159565	Vinegar liking || id:ebi-fl187-GCST90094864	TRUE	reported	MedicineITLab
ebi-fl187-GCST90094864	rs1553776	8	22742341	A	C	0.1359	0.070721	0.010851	7.21e-11	159565	Vinegar liking || id:ebi-fl187-GCST90094864	TRUE	reported	MedicineITLab
ebi-fl187-GCST90094864	rs11642841	16	53845487	A	C	0.3995	-0.044118	0.0076	6.47e-09	159565	Vinegar liking || id:ebi-fl187-GCST90094864	TRUE	reported	MedicineITLab
ebi-fl187-GCST90094864	rs2571014	18	44640330	G	A	0.6228	0.046812	0.007758	1.62e-09	159565	Vinegar liking || id:ebi-fl187-GCST90094864	TRUE	reported	MedicineITLab
ebi-fl187-GCST90094864	rs1024207	20	21591481	G	A	0.7732	-0.064357	0.008879	4.3e-13	159565	Vinegar liking || id:ebi-fl187-GCST90094864	TRUE	reported	MedicineITLab
ebi-fl187-GCST90094873	rs1937522	13	68080817	G	A	0.526	-0.054434	0.009872	3.52e-08	156904	Whiskey liking || id:ebi-fl187-GCST90094873	TRUE	reported	MedicineITLab
ebi-fl187-GCST90094873	rs2726478	4	106254606	A	T	0.414	-0.057881	0.01001	7.4e-09	156904	Whiskey liking || id:ebi-fl187-GCST90094873	TRUE	reported	MedicineITLab
ebi-fl187-GCST90094873	rs10912854	1	174898715	C	G	0.2731	-0.060564	0.011103	4.93e-08	156904	Whiskey liking || id:ebi-fl187-GCST90094873	TRUE	reported	MedicineITLab
ebi-fl187-GCST90094873	rs10974347	9	4144397	G	A	0.3963	-0.056258	0.01011	2.65e-08	156904	Whiskey liking || id:ebi-fl187-GCST90094873	TRUE	reported	MedicineITLab
ebi-fl187-GCST90094873	rs713598	7	141673345	G	C	0.3995	-0.061148	0.010061	1.25e-09	156904	Whiskey liking || id:ebi-fl187-GCST90094873	TRUE	reported	MedicineITLab
ebi-fl187-GCST90094873	rs304138	5	88169567	G	A	0.4781	0.068826	0.009858	2.96e-12	156904	Whiskey liking || id:ebi-fl187-GCST90094873	TRUE	reported	MedicineITLab
ebi-fl187-GCST90094865	rs35626515	16	28649651	A	C	0.4031	0.047388	0.008456	2.12e-08	159491	White bread liking || id:ebi-fl187-GCST90094865	TRUE	reported	MedicineITLab
ebi-fl187-GCST90094865	rs12137388	1	73635313	T	C	0.4758	-0.047808	0.008319	9.15e-09	159491	White bread liking || id:ebi-fl187-GCST90094865	TRUE	reported	MedicineITLab
ebi-fl187-GCST90094865	rs11250033	8	10431422	A	G	0.6276	-0.04924	0.008613	1.11e-08	159491	White bread liking || id:ebi-fl187-GCST90094865	TRUE	reported	MedicineITLab
ebi-fl187-GCST90094865	rs814573	19	45424351	T	A	0.1806	-0.087523	0.011099	3.2e-15	159491	White bread liking || id:ebi-fl187-GCST90094865	TRUE	reported	MedicineITLab
ebi-fl187-GCST90094867	rs780093	2	27742603	C	T	0.6176	0.051328	0.009144	1.99e-08	158532	White wine liking || id:ebi-fl187-GCST90094867	TRUE	reported	MedicineITLab
ebi-fl187-GCST90094867	rs11940694	4	39414993	G	A	0.6025	0.051398	0.009178	2.17e-08	158532	White wine liking || id:ebi-fl187-GCST90094867	TRUE	reported	MedicineITLab
ebi-fl187-GCST90094867	rs9372625	6	98344031	A	G	0.3866	0.0525	0.009178	1.08e-08	158532	White wine liking || id:ebi-fl187-GCST90094867	TRUE	reported	MedicineITLab
ebi-fl187-GCST90094867	rs1229984	4	100239319	C	T	0.9744	0.340476	0.027994	5.51e-34	158532	White wine liking || id:ebi-fl187-GCST90094867	TRUE	reported	MedicineITLab
ebi-fl187-GCST90094867	rs1671542	5	88165095	T	C	0.5298	0.057386	0.009128	3.28e-10	158532	White wine liking || id:ebi-fl187-GCST90094867	TRUE	reported	MedicineITLab
ebi-fl187-GCST90094867	rs17652520	17	44098967	A	G	0.2288	-0.066147	0.010617	4.7e-10	158532	White wine liking || id:ebi-fl187-GCST90094867	TRUE	reported	MedicineITLab
ebi-fl187-GCST90094869	rs9490002	6	98331134	A	G	0.4655	0.040677	0.007253	2.06e-08	157610	Whole grain cereal liking || id:ebi-fl187-GCST90094869	TRUE	reported	MedicineITLab
ebi-fl187-GCST90094870	rs2618485	8	11329245	G	T	0.8821	0.087252	0.014303	1.08e-09	159170	Whole milk liking || id:ebi-fl187-GCST90094870	TRUE	reported	MedicineITLab
ebi-fl187-GCST90094870	rs117300236	17	44753350	G	A	0.726	0.062222	0.011049	1.81e-08	159170	Whole milk liking || id:ebi-fl187-GCST90094870	TRUE	reported	MedicineITLab
ebi-fl187-GCST90094870	rs1457258	15	37747182	A	C	0.4457	-0.052827	0.009243	1.12e-08	159170	Whole milk liking || id:ebi-fl187-GCST90094870	TRUE	reported	MedicineITLab
ebi-fl187-GCST90094870	rs7261036	20	45861660	G	T	0.3838	-0.056163	0.009849	1.21e-08	159170	Whole milk liking || id:ebi-fl187-GCST90094870	TRUE	reported	MedicineITLab
ebi-fl187-GCST90094870	rs4813329	20	1897390	G	C	0.4061	-0.057676	0.009426	9.52e-10	159170	Whole milk liking || id:ebi-fl187-GCST90094870	TRUE	reported	MedicineITLab
ebi-fl187-GCST90094870	rs895157	17	74540917	C	A	0.1896	0.066413	0.011761	1.66e-08	159170	Whole milk liking || id:ebi-fl187-GCST90094870	TRUE	reported	MedicineITLab

## Sheet: NAFLD
Table S1 Instrumental variables for data extraction of NAFLD
SNP	chr	pos	beta.outcome	se.outcome	samplesize.outcome	pval.outcome	eaf.outcome	effect_allele.outcome	other_allele.outcome	outcome	id.outcome	originalname.outcome	outcome.deprecated	mr_keep.outcome	data_source.outcome
rs12133863	1	73181919	-0.0133099	0.0282499	412181	0.637535	0.523223	T	C	Nonalcoholic fatty liver disease || id:finngen_R10_NAFLD	finngen_R10_NAFLD	Nonalcoholic fatty liver disease	Nonalcoholic fatty liver disease || ||	TRUE	MedicineITLab
rs607863	1	88312228	0.00425326	0.0301673	412181	0.887879	0.68318	C	T	Nonalcoholic fatty liver disease || id:finngen_R10_NAFLD	finngen_R10_NAFLD	Nonalcoholic fatty liver disease	Nonalcoholic fatty liver disease || ||	TRUE	MedicineITLab
rs13383034	2	44928137	0.0287989	0.028744	412181	0.316387	0.397292	T	C	Nonalcoholic fatty liver disease || id:finngen_R10_NAFLD	finngen_R10_NAFLD	Nonalcoholic fatty liver disease	Nonalcoholic fatty liver disease || ||	TRUE	MedicineITLab
rs13431341	2	166356496	0.00484571	0.0286941	412181	0.865895	0.602822	T	C	Nonalcoholic fatty liver disease || id:finngen_R10_NAFLD	finngen_R10_NAFLD	Nonalcoholic fatty liver disease	Nonalcoholic fatty liver disease || ||	TRUE	MedicineITLab
rs6442997	3	5809421	0.0020216	0.0292545	412181	0.944907	0.636398	G	A	Nonalcoholic fatty liver disease || id:finngen_R10_NAFLD	finngen_R10_NAFLD	Nonalcoholic fatty liver disease	Nonalcoholic fatty liver disease || ||	TRUE	MedicineITLab
rs283917	3	17287017	0.0326635	0.028435	412181	0.250676	0.428019	G	A	Nonalcoholic fatty liver disease || id:finngen_R10_NAFLD	finngen_R10_NAFLD	Nonalcoholic fatty liver disease	Nonalcoholic fatty liver disease || ||	TRUE	MedicineITLab
rs7618456	3	18677317	0.0584446	0.0298258	412181	0.0500507	0.668191	G	C	Nonalcoholic fatty liver disease || id:finngen_R10_NAFLD	finngen_R10_NAFLD	Nonalcoholic fatty liver disease	Nonalcoholic fatty liver disease || ||	TRUE	MedicineITLab
rs11710277	3	50162314	0.0346072	0.0545444	412181	0.525769	0.0720901	G	A	Nonalcoholic fatty liver disease || id:finngen_R10_NAFLD	finngen_R10_NAFLD	Nonalcoholic fatty liver disease	Nonalcoholic fatty liver disease || ||	TRUE	MedicineITLab
rs7614738	3	49273698	0.00191569	0.0281192	412181	0.945684	0.509007	G	C	Nonalcoholic fatty liver disease || id:finngen_R10_NAFLD	finngen_R10_NAFLD	Nonalcoholic fatty liver disease	Nonalcoholic fatty liver disease || ||	TRUE	MedicineITLab
rs56343799	3	71523255	-0.00565293	0.0287604	412181	0.844178	0.399151	A	G	Nonalcoholic fatty liver disease || id:finngen_R10_NAFLD	finngen_R10_NAFLD	Nonalcoholic fatty liver disease	Nonalcoholic fatty liver disease || ||	TRUE	MedicineITLab
rs3887138	3	85599807	-0.00782154	0.0344246	412181	0.820262	0.213838	T	G	Nonalcoholic fatty liver disease || id:finngen_R10_NAFLD	finngen_R10_NAFLD	Nonalcoholic fatty liver disease	Nonalcoholic fatty liver disease || ||	TRUE	MedicineITLab
rs73141532	3	85603464	-0.00678942	0.0285493	412181	0.812026	0.560835	G	T	Nonalcoholic fatty liver disease || id:finngen_R10_NAFLD	finngen_R10_NAFLD	Nonalcoholic fatty liver disease	Nonalcoholic fatty liver disease || ||	TRUE	MedicineITLab
rs6799195	3	85616351	-0.0428739	0.031276	412181	0.170429	0.718916	C	T	Nonalcoholic fatty liver disease || id:finngen_R10_NAFLD	finngen_R10_NAFLD	Nonalcoholic fatty liver disease	Nonalcoholic fatty liver disease || ||	TRUE	MedicineITLab
rs9829032	3	85634450	0.0200299	0.0296999	412181	0.500051	0.341683	G	A	Nonalcoholic fatty liver disease || id:finngen_R10_NAFLD	finngen_R10_NAFLD	Nonalcoholic fatty liver disease	Nonalcoholic fatty liver disease || ||	TRUE	MedicineITLab
rs12714629	3	85549274	-0.00964807	0.0342882	412181	0.778416	0.214175	C	T	Nonalcoholic fatty liver disease || id:finngen_R10_NAFLD	finngen_R10_NAFLD	Nonalcoholic fatty liver disease	Nonalcoholic fatty liver disease || ||	TRUE	MedicineITLab
rs7652808	3	85554493	0.000798701	0.0316286	412181	0.979854	0.728072	G	T	Nonalcoholic fatty liver disease || id:finngen_R10_NAFLD	finngen_R10_NAFLD	Nonalcoholic fatty liver disease	Nonalcoholic fatty liver disease || ||	TRUE	MedicineITLab
rs76084961	3	85554891	0.00926168	0.0312581	412181	0.767003	0.716862	G	T	Nonalcoholic fatty liver disease || id:finngen_R10_NAFLD	finngen_R10_NAFLD	Nonalcoholic fatty liver disease	Nonalcoholic fatty liver disease || ||	TRUE	MedicineITLab
rs11708136	3	196417119	-0.00223505	0.0284902	412181	0.93747	0.427661	T	C	Nonalcoholic fatty liver disease || id:finngen_R10_NAFLD	finngen_R10_NAFLD	Nonalcoholic fatty liver disease	Nonalcoholic fatty liver disease || ||	TRUE	MedicineITLab
rs28712821	4	39412160	0.0193821	0.0294334	412181	0.510211	0.646199	A	G	Nonalcoholic fatty liver disease || id:finngen_R10_NAFLD	finngen_R10_NAFLD	Nonalcoholic fatty liver disease	Nonalcoholic fatty liver disease || ||	TRUE	MedicineITLab
rs1229984	4	99318162	0.136362	0.201698	412181	0.498995	0.994992	C	T	Nonalcoholic fatty liver disease || id:finngen_R10_NAFLD	finngen_R10_NAFLD	Nonalcoholic fatty liver disease	Nonalcoholic fatty liver disease || ||	TRUE	MedicineITLab
rs4976198	5	69068257	0.0201817	0.0280347	412181	0.471597	0.492561	G	A	Nonalcoholic fatty liver disease || id:finngen_R10_NAFLD	finngen_R10_NAFLD	Nonalcoholic fatty liver disease	Nonalcoholic fatty liver disease || ||	TRUE	MedicineITLab
rs710361	5	87845667	0.0441135	0.0342754	412181	0.198083	0.214672	T	C	Nonalcoholic fatty liver disease || id:finngen_R10_NAFLD	finngen_R10_NAFLD	Nonalcoholic fatty liver disease	Nonalcoholic fatty liver disease || ||	TRUE	MedicineITLab
rs710360	5	87848209	0.0124409	0.0371187	412181	0.737502	0.174085	G	C	Nonalcoholic fatty liver disease || id:finngen_R10_NAFLD	finngen_R10_NAFLD	Nonalcoholic fatty liver disease	Nonalcoholic fatty liver disease || ||	TRUE	MedicineITLab
rs4400143	5	165158509	-0.0717267	0.0301056	412181	0.0171953	0.679747	T	C	Nonalcoholic fatty liver disease || id:finngen_R10_NAFLD	finngen_R10_NAFLD	Nonalcoholic fatty liver disease	Nonalcoholic fatty liver disease || ||	TRUE	MedicineITLab
rs4947336	6	28608366	-0.0927697	0.063347	412181	0.143066	0.0511739	A	T	Nonalcoholic fatty liver disease || id:finngen_R10_NAFLD	finngen_R10_NAFLD	Nonalcoholic fatty liver disease	Nonalcoholic fatty liver disease || ||	TRUE	MedicineITLab
rs2799081	6	28302807	-0.039206	0.0397398	412181	0.323854	0.144452	C	T	Nonalcoholic fatty liver disease || id:finngen_R10_NAFLD	finngen_R10_NAFLD	Nonalcoholic fatty liver disease	Nonalcoholic fatty liver disease || ||	TRUE	MedicineITLab
rs7752448	6	28333322	-0.0820667	0.0601593	412181	0.172519	0.0571529	G	A	Nonalcoholic fatty liver disease || id:finngen_R10_NAFLD	finngen_R10_NAFLD	Nonalcoholic fatty liver disease	Nonalcoholic fatty liver disease || ||	TRUE	MedicineITLab
rs2893843	6	26338469	0.00311678	0.0281337	412181	0.911787	0.515876	G	A	Nonalcoholic fatty liver disease || id:finngen_R10_NAFLD	finngen_R10_NAFLD	Nonalcoholic fatty liver disease	Nonalcoholic fatty liver disease || ||	TRUE	MedicineITLab
rs3734563	6	28381948	-0.0442844	0.0332723	412181	0.1832	0.230971	G	A	Nonalcoholic fatty liver disease || id:finngen_R10_NAFLD	finngen_R10_NAFLD	Nonalcoholic fatty liver disease	Nonalcoholic fatty liver disease || ||	TRUE	MedicineITLab
rs3130679	6	31839763	-0.0416366	0.0484469	412181	0.390105	0.0914963	G	A	Nonalcoholic fatty liver disease || id:finngen_R10_NAFLD	finngen_R10_NAFLD	Nonalcoholic fatty liver disease	Nonalcoholic fatty liver disease || ||	TRUE	MedicineITLab
rs35511257	6	32577615	-0.205935	0.18069	412181	0.254405	0.00701364	C	G	Nonalcoholic fatty liver disease || id:finngen_R10_NAFLD	finngen_R10_NAFLD	Nonalcoholic fatty liver disease	Nonalcoholic fatty liver disease || ||	TRUE	MedicineITLab
rs7449794	6	51545803	-0.00597588	0.0284836	412181	0.833823	0.418105	T	C	Nonalcoholic fatty liver disease || id:finngen_R10_NAFLD	finngen_R10_NAFLD	Nonalcoholic fatty liver disease	Nonalcoholic fatty liver disease || ||	TRUE	MedicineITLab
rs6568392	6	96413600	0.00172048	0.0361752	412181	0.962067	0.815768	T	G	Nonalcoholic fatty liver disease || id:finngen_R10_NAFLD	finngen_R10_NAFLD	Nonalcoholic fatty liver disease	Nonalcoholic fatty liver disease || ||	TRUE	MedicineITLab
rs12189679	6	97885533	-0.056915	0.0290231	412181	0.0498758	0.373294	A	G	Nonalcoholic fatty liver disease || id:finngen_R10_NAFLD	finngen_R10_NAFLD	Nonalcoholic fatty liver disease	Nonalcoholic fatty liver disease || ||	TRUE	MedicineITLab
rs4486206	8	10270460	-0.0336909	0.0321084	412181	0.294046	0.74136	G	A	Nonalcoholic fatty liver disease || id:finngen_R10_NAFLD	finngen_R10_NAFLD	Nonalcoholic fatty liver disease	Nonalcoholic fatty liver disease || ||	TRUE	MedicineITLab
rs1553776	8	22884828	0.0111046	0.0477258	412181	0.816014	0.0964333	A	C	Nonalcoholic fatty liver disease || id:finngen_R10_NAFLD	finngen_R10_NAFLD	Nonalcoholic fatty liver disease	Nonalcoholic fatty liver disease || ||	TRUE	MedicineITLab
rs4477967	2	41785958	0.00308816	0.03142	412181	0.921705	0.278122	C	T	Nonalcoholic fatty liver disease || id:finngen_R10_NAFLD	finngen_R10_NAFLD	Nonalcoholic fatty liver disease	Nonalcoholic fatty liver disease || ||	TRUE	MedicineITLab
rs7423637	2	145060497	0.085722	0.0310168	412181	0.00571452	0.276463	T	A	Nonalcoholic fatty liver disease || id:finngen_R10_NAFLD	finngen_R10_NAFLD	Nonalcoholic fatty liver disease	Nonalcoholic fatty liver disease || ||	TRUE	MedicineITLab
rs6747171	2	145062321	0.0870656	0.0309926	412181	0.00496581	0.277113	G	A	Nonalcoholic fatty liver disease || id:finngen_R10_NAFLD	finngen_R10_NAFLD	Nonalcoholic fatty liver disease	Nonalcoholic fatty liver disease || ||	TRUE	MedicineITLab
rs1267070	2	161131972	0.0820432	0.0351813	412181	0.0197002	0.801214	C	T	Nonalcoholic fatty liver disease || id:finngen_R10_NAFLD	finngen_R10_NAFLD	Nonalcoholic fatty liver disease	Nonalcoholic fatty liver disease || ||	TRUE	MedicineITLab
rs6800021	3	50152913	-0.0143324	0.0299096	412181	0.631802	0.329961	A	G	Nonalcoholic fatty liver disease || id:finngen_R10_NAFLD	finngen_R10_NAFLD	Nonalcoholic fatty liver disease	Nonalcoholic fatty liver disease || ||	TRUE	MedicineITLab
rs6808586	3	85119284	-0.0336723	0.0282523	412181	0.233322	0.438411	T	C	Nonalcoholic fatty liver disease || id:finngen_R10_NAFLD	finngen_R10_NAFLD	Nonalcoholic fatty liver disease	Nonalcoholic fatty liver disease || ||	TRUE	MedicineITLab
rs993136	3	85450183	0.00424428	0.0309265	412181	0.890843	0.708382	C	T	Nonalcoholic fatty liver disease || id:finngen_R10_NAFLD	finngen_R10_NAFLD	Nonalcoholic fatty liver disease	Nonalcoholic fatty liver disease || ||	TRUE	MedicineITLab
rs6771804	3	84934767	-0.0111555	0.0339749	412181	0.742651	0.217472	T	A	Nonalcoholic fatty liver disease || id:finngen_R10_NAFLD	finngen_R10_NAFLD	Nonalcoholic fatty liver disease	Nonalcoholic fatty liver disease || ||	TRUE	MedicineITLab
rs1093462	3	118028909	0.00282285	0.0389919	412181	0.942287	0.845113	T	C	Nonalcoholic fatty liver disease || id:finngen_R10_NAFLD	finngen_R10_NAFLD	Nonalcoholic fatty liver disease	Nonalcoholic fatty liver disease || ||	TRUE	MedicineITLab
rs4528931	3	118620485	0.00837891	0.0306653	412181	0.78467	0.700164	G	C	Nonalcoholic fatty liver disease || id:finngen_R10_NAFLD	finngen_R10_NAFLD	Nonalcoholic fatty liver disease	Nonalcoholic fatty liver disease || ||	TRUE	MedicineITLab
rs12636845	3	147895274	-0.0542576	0.0282274	412181	0.0545858	0.492508	C	T	Nonalcoholic fatty liver disease || id:finngen_R10_NAFLD	finngen_R10_NAFLD	Nonalcoholic fatty liver disease	Nonalcoholic fatty liver disease || ||	TRUE	MedicineITLab
rs66889111	4	136231593	0.00117646	0.0311219	412181	0.969846	0.282842	T	G	Nonalcoholic fatty liver disease || id:finngen_R10_NAFLD	finngen_R10_NAFLD	Nonalcoholic fatty liver disease	Nonalcoholic fatty liver disease || ||	TRUE	MedicineITLab
rs268991	5	22638654	-0.0607664	0.0282567	412181	0.0315145	0.546098	C	A	Nonalcoholic fatty liver disease || id:finngen_R10_NAFLD	finngen_R10_NAFLD	Nonalcoholic fatty liver disease	Nonalcoholic fatty liver disease || ||	TRUE	MedicineITLab
rs7706932	5	88479874	0.0303345	0.0284491	412181	0.2863	0.429431	C	T	Nonalcoholic fatty liver disease || id:finngen_R10_NAFLD	finngen_R10_NAFLD	Nonalcoholic fatty liver disease	Nonalcoholic fatty liver disease || ||	TRUE	MedicineITLab
rs9687431	5	153727789	-0.00904074	0.028949	412181	0.754814	0.381018	A	G	Nonalcoholic fatty liver disease || id:finngen_R10_NAFLD	finngen_R10_NAFLD	Nonalcoholic fatty liver disease	Nonalcoholic fatty liver disease || ||	TRUE	MedicineITLab
rs3130048	6	31645962	0.0194399	0.0339225	412181	0.566599	0.219434	C	T	Nonalcoholic fatty liver disease || id:finngen_R10_NAFLD	finngen_R10_NAFLD	Nonalcoholic fatty liver disease	Nonalcoholic fatty liver disease || ||	TRUE	MedicineITLab
rs7773629	6	83567438	0.0277627	0.0329374	412181	0.399289	0.761498	C	T	Nonalcoholic fatty liver disease || id:finngen_R10_NAFLD	finngen_R10_NAFLD	Nonalcoholic fatty liver disease	Nonalcoholic fatty liver disease || ||	TRUE	MedicineITLab
rs6944645	7	69551095	-0.0332985	0.0294536	412181	0.258249	0.349776	C	T	Nonalcoholic fatty liver disease || id:finngen_R10_NAFLD	finngen_R10_NAFLD	Nonalcoholic fatty liver disease	Nonalcoholic fatty liver disease || ||	TRUE	MedicineITLab
rs2538891	7	88692770	-0.0411157	0.0305065	412181	0.177733	0.304091	T	A	Nonalcoholic fatty liver disease || id:finngen_R10_NAFLD	finngen_R10_NAFLD	Nonalcoholic fatty liver disease	Nonalcoholic fatty liver disease || ||	TRUE	MedicineITLab
rs6978335	7	127750451	-0.00918411	0.0310594	412181	0.767462	0.286259	A	G	Nonalcoholic fatty liver disease || id:finngen_R10_NAFLD	finngen_R10_NAFLD	Nonalcoholic fatty liver disease	Nonalcoholic fatty liver disease || ||	TRUE	MedicineITLab
rs4728071	7	127546395	-0.0853646	0.0444395	412181	0.0547419	0.887189	C	T	Nonalcoholic fatty liver disease || id:finngen_R10_NAFLD	finngen_R10_NAFLD	Nonalcoholic fatty liver disease	Nonalcoholic fatty liver disease || ||	TRUE	MedicineITLab
rs10246939	7	141972804	-0.00314456	0.0289784	412181	0.913588	0.376057	C	T	Nonalcoholic fatty liver disease || id:finngen_R10_NAFLD	finngen_R10_NAFLD	Nonalcoholic fatty liver disease	Nonalcoholic fatty liver disease || ||	TRUE	MedicineITLab
rs1726866	7	141972905	0.00304783	0.0289693	412181	0.91621	0.623835	A	G	Nonalcoholic fatty liver disease || id:finngen_R10_NAFLD	finngen_R10_NAFLD	Nonalcoholic fatty liver disease	Nonalcoholic fatty liver disease || ||	TRUE	MedicineITLab
rs10912854	1	174929578	-0.00908789	0.0307355	412181	0.767475	0.296306	C	G	Nonalcoholic fatty liver disease || id:finngen_R10_NAFLD	finngen_R10_NAFLD	Nonalcoholic fatty liver disease	Nonalcoholic fatty liver disease || ||	TRUE	MedicineITLab
rs61443537	1	213214117	0.0159898	0.0293588	412181	0.586005	0.645318	T	C	Nonalcoholic fatty liver disease || id:finngen_R10_NAFLD	finngen_R10_NAFLD	Nonalcoholic fatty liver disease	Nonalcoholic fatty liver disease || ||	TRUE	MedicineITLab
rs11680553	2	44351759	-0.00465551	0.0282275	412181	0.869001	0.541285	C	T	Nonalcoholic fatty liver disease || id:finngen_R10_NAFLD	finngen_R10_NAFLD	Nonalcoholic fatty liver disease	Nonalcoholic fatty liver disease || ||	TRUE	MedicineITLab
rs1446585	2	135649909	-0.0390691	0.0298112	412181	0.190009	0.344414	G	A	Nonalcoholic fatty liver disease || id:finngen_R10_NAFLD	finngen_R10_NAFLD	Nonalcoholic fatty liver disease	Nonalcoholic fatty liver disease || ||	TRUE	MedicineITLab
rs1549579	2	159812150	0.0523596	0.0286277	412181	0.0674016	0.421166	G	T	Nonalcoholic fatty liver disease || id:finngen_R10_NAFLD	finngen_R10_NAFLD	Nonalcoholic fatty liver disease	Nonalcoholic fatty liver disease || ||	TRUE	MedicineITLab
rs12993426	2	156162934	-0.0426098	0.0282333	412181	0.131247	0.484974	G	T	Nonalcoholic fatty liver disease || id:finngen_R10_NAFLD	finngen_R10_NAFLD	Nonalcoholic fatty liver disease	Nonalcoholic fatty liver disease || ||	TRUE	MedicineITLab
rs6435326	2	206137835	-0.0498092	0.028284	412181	0.0782312	0.551337	T	A	Nonalcoholic fatty liver disease || id:finngen_R10_NAFLD	finngen_R10_NAFLD	Nonalcoholic fatty liver disease	Nonalcoholic fatty liver disease || ||	TRUE	MedicineITLab
rs13029813	2	206181620	-0.0341188	0.0288367	412181	0.23674	0.389658	C	T	Nonalcoholic fatty liver disease || id:finngen_R10_NAFLD	finngen_R10_NAFLD	Nonalcoholic fatty liver disease	Nonalcoholic fatty liver disease || ||	TRUE	MedicineITLab
rs11919418	3	50195782	-0.0196177	0.0321791	412181	0.542099	0.256171	G	T	Nonalcoholic fatty liver disease || id:finngen_R10_NAFLD	finngen_R10_NAFLD	Nonalcoholic fatty liver disease	Nonalcoholic fatty liver disease || ||	TRUE	MedicineITLab
rs55688819	3	71460627	0.0253647	0.0298998	412181	0.396257	0.33091	T	C	Nonalcoholic fatty liver disease || id:finngen_R10_NAFLD	finngen_R10_NAFLD	Nonalcoholic fatty liver disease	Nonalcoholic fatty liver disease || ||	TRUE	MedicineITLab
rs1375566	3	85593329	0.0092367	0.0312659	412181	0.767669	0.716752	A	G	Nonalcoholic fatty liver disease || id:finngen_R10_NAFLD	finngen_R10_NAFLD	Nonalcoholic fatty liver disease	Nonalcoholic fatty liver disease || ||	TRUE	MedicineITLab
rs11926783	3	162630393	-0.0149662	0.0541069	412181	0.782083	0.0727723	T	C	Nonalcoholic fatty liver disease || id:finngen_R10_NAFLD	finngen_R10_NAFLD	Nonalcoholic fatty liver disease	Nonalcoholic fatty liver disease || ||	TRUE	MedicineITLab
rs5743618	4	38797027	0.0267544	0.0391125	412181	0.493952	0.153654	A	C	Nonalcoholic fatty liver disease || id:finngen_R10_NAFLD	finngen_R10_NAFLD	Nonalcoholic fatty liver disease	Nonalcoholic fatty liver disease || ||	TRUE	MedicineITLab
rs2119437	4	64932482	0.0335478	0.0289219	412181	0.246072	0.610896	C	T	Nonalcoholic fatty liver disease || id:finngen_R10_NAFLD	finngen_R10_NAFLD	Nonalcoholic fatty liver disease	Nonalcoholic fatty liver disease || ||	TRUE	MedicineITLab
rs4547767	4	91245286	-0.0151733	0.0286119	412181	0.595893	0.4142	A	G	Nonalcoholic fatty liver disease || id:finngen_R10_NAFLD	finngen_R10_NAFLD	Nonalcoholic fatty liver disease	Nonalcoholic fatty liver disease || ||	TRUE	MedicineITLab
rs6823140	4	151984281	0.0215786	0.032453	412181	0.506103	0.24992	A	T	Nonalcoholic fatty liver disease || id:finngen_R10_NAFLD	finngen_R10_NAFLD	Nonalcoholic fatty liver disease	Nonalcoholic fatty liver disease || ||	TRUE	MedicineITLab
rs28025	5	103201678	0.0697966	0.0299493	412181	0.0197802	0.326694	G	A	Nonalcoholic fatty liver disease || id:finngen_R10_NAFLD	finngen_R10_NAFLD	Nonalcoholic fatty liver disease	Nonalcoholic fatty liver disease || ||	TRUE	MedicineITLab
rs148989365	5	107344975	-0.199316	0.129166	412181	0.122806	0.0115639	T	C	Nonalcoholic fatty liver disease || id:finngen_R10_NAFLD	finngen_R10_NAFLD	Nonalcoholic fatty liver disease	Nonalcoholic fatty liver disease || ||	TRUE	MedicineITLab
rs188015	6	27909668	-0.0632704	0.0560205	412181	0.258722	0.0667112	A	T	Nonalcoholic fatty liver disease || id:finngen_R10_NAFLD	finngen_R10_NAFLD	Nonalcoholic fatty liver disease	Nonalcoholic fatty liver disease || ||	TRUE	MedicineITLab
rs3134798	6	32216928	0.0146689	0.0291548	412181	0.614865	0.636438	A	G	Nonalcoholic fatty liver disease || id:finngen_R10_NAFLD	finngen_R10_NAFLD	Nonalcoholic fatty liver disease	Nonalcoholic fatty liver disease || ||	TRUE	MedicineITLab
rs2504701	6	51412084	0.0369474	0.028106	412181	0.188653	0.473111	A	G	Nonalcoholic fatty liver disease || id:finngen_R10_NAFLD	finngen_R10_NAFLD	Nonalcoholic fatty liver disease	Nonalcoholic fatty liver disease || ||	TRUE	MedicineITLab
rs148521044	6	55313228	0.00562563	0.0281477	412181	0.841589	0.504294	A	C	Nonalcoholic fatty liver disease || id:finngen_R10_NAFLD	finngen_R10_NAFLD	Nonalcoholic fatty liver disease	Nonalcoholic fatty liver disease || ||	TRUE	MedicineITLab
rs12214204	6	157069538	0.0589039	0.0358075	412181	0.0999678	0.19121	G	A	Nonalcoholic fatty liver disease || id:finngen_R10_NAFLD	finngen_R10_NAFLD	Nonalcoholic fatty liver disease	Nonalcoholic fatty liver disease || ||	TRUE	MedicineITLab
rs10257982	7	3294965	0.00497282	0.0282328	412181	0.860187	0.56037	C	T	Nonalcoholic fatty liver disease || id:finngen_R10_NAFLD	finngen_R10_NAFLD	Nonalcoholic fatty liver disease	Nonalcoholic fatty liver disease || ||	TRUE	MedicineITLab
rs7784061	7	32935184	-0.0428369	0.0282826	412181	0.129873	0.534918	G	A	Nonalcoholic fatty liver disease || id:finngen_R10_NAFLD	finngen_R10_NAFLD	Nonalcoholic fatty liver disease	Nonalcoholic fatty liver disease || ||	TRUE	MedicineITLab
rs61702433	7	117987531	-0.0271493	0.0286003	412181	0.342485	0.412355	T	G	Nonalcoholic fatty liver disease || id:finngen_R10_NAFLD	finngen_R10_NAFLD	Nonalcoholic fatty liver disease	Nonalcoholic fatty liver disease || ||	TRUE	MedicineITLab
rs7787699	7	144025876	0.0133946	0.0296679	412181	0.65164	0.339479	G	A	Nonalcoholic fatty liver disease || id:finngen_R10_NAFLD	finngen_R10_NAFLD	Nonalcoholic fatty liver disease	Nonalcoholic fatty liver disease || ||	TRUE	MedicineITLab
rs10249294	7	144026044	0.0129644	0.0296983	412181	0.662447	0.338379	A	G	Nonalcoholic fatty liver disease || id:finngen_R10_NAFLD	finngen_R10_NAFLD	Nonalcoholic fatty liver disease	Nonalcoholic fatty liver disease || ||	TRUE	MedicineITLab
rs7778330	7	158017089	0.043574	0.0295445	412181	0.14025	0.65425	G	A	Nonalcoholic fatty liver disease || id:finngen_R10_NAFLD	finngen_R10_NAFLD	Nonalcoholic fatty liver disease	Nonalcoholic fatty liver disease || ||	TRUE	MedicineITLab
rs561338523	8	26938551	0.0103741	0.0778647	412181	0.89401	0.0340114	G	C	Nonalcoholic fatty liver disease || id:finngen_R10_NAFLD	finngen_R10_NAFLD	Nonalcoholic fatty liver disease	Nonalcoholic fatty liver disease || ||	TRUE	MedicineITLab
rs983236	8	35167424	-0.0182622	0.02817	412181	0.516799	0.527602	T	C	Nonalcoholic fatty liver disease || id:finngen_R10_NAFLD	finngen_R10_NAFLD	Nonalcoholic fatty liver disease	Nonalcoholic fatty liver disease || ||	TRUE	MedicineITLab
rs7844683	8	35221380	-0.0181427	0.0281189	412181	0.518789	0.529316	G	A	Nonalcoholic fatty liver disease || id:finngen_R10_NAFLD	finngen_R10_NAFLD	Nonalcoholic fatty liver disease	Nonalcoholic fatty liver disease || ||	TRUE	MedicineITLab
rs10109510	8	63969512	-0.00757798	0.0287716	412181	0.792255	0.40992	C	T	Nonalcoholic fatty liver disease || id:finngen_R10_NAFLD	finngen_R10_NAFLD	Nonalcoholic fatty liver disease	Nonalcoholic fatty liver disease || ||	TRUE	MedicineITLab
rs10091265	8	63654964	-0.0167408	0.028195	412181	0.552679	0.531879	G	C	Nonalcoholic fatty liver disease || id:finngen_R10_NAFLD	finngen_R10_NAFLD	Nonalcoholic fatty liver disease	Nonalcoholic fatty liver disease || ||	TRUE	MedicineITLab
rs790561	8	63705468	-0.0340201	0.0317459	412181	0.283882	0.734069	G	A	Nonalcoholic fatty liver disease || id:finngen_R10_NAFLD	finngen_R10_NAFLD	Nonalcoholic fatty liver disease	Nonalcoholic fatty liver disease || ||	TRUE	MedicineITLab
rs848307	1	15992737	-0.0168334	0.038196	412181	0.659423	0.838787	G	A	Nonalcoholic fatty liver disease || id:finngen_R10_NAFLD	finngen_R10_NAFLD	Nonalcoholic fatty liver disease	Nonalcoholic fatty liver disease || ||	TRUE	MedicineITLab
rs12563932	1	163890599	-0.0317718	0.0594715	412181	0.593179	0.0586641	C	A	Nonalcoholic fatty liver disease || id:finngen_R10_NAFLD	finngen_R10_NAFLD	Nonalcoholic fatty liver disease	Nonalcoholic fatty liver disease || ||	TRUE	MedicineITLab
rs4653728	1	226349687	0.0159066	0.0334552	412181	0.63446	0.2296	T	C	Nonalcoholic fatty liver disease || id:finngen_R10_NAFLD	finngen_R10_NAFLD	Nonalcoholic fatty liver disease	Nonalcoholic fatty liver disease || ||	TRUE	MedicineITLab
rs74696461	2	44894236	0.0376742	0.0437766	412181	0.389457	0.118384	A	G	Nonalcoholic fatty liver disease || id:finngen_R10_NAFLD	finngen_R10_NAFLD	Nonalcoholic fatty liver disease	Nonalcoholic fatty liver disease || ||	TRUE	MedicineITLab
rs1004787	2	44931952	0.0329606	0.029099	412181	0.257338	0.625608	A	G	Nonalcoholic fatty liver disease || id:finngen_R10_NAFLD	finngen_R10_NAFLD	Nonalcoholic fatty liver disease	Nonalcoholic fatty liver disease || ||	TRUE	MedicineITLab
rs10168014	2	161249226	0.0811774	0.0335219	412181	0.0154515	0.772573	G	A	Nonalcoholic fatty liver disease || id:finngen_R10_NAFLD	finngen_R10_NAFLD	Nonalcoholic fatty liver disease	Nonalcoholic fatty liver disease || ||	TRUE	MedicineITLab
rs307587	3	12068621	0.00434778	0.0328966	412181	0.894854	0.759582	A	T	Nonalcoholic fatty liver disease || id:finngen_R10_NAFLD	finngen_R10_NAFLD	Nonalcoholic fatty liver disease	Nonalcoholic fatty liver disease || ||	TRUE	MedicineITLab
rs9814516	3	85358830	-0.0149685	0.0340117	412181	0.659865	0.219095	T	G	Nonalcoholic fatty liver disease || id:finngen_R10_NAFLD	finngen_R10_NAFLD	Nonalcoholic fatty liver disease	Nonalcoholic fatty liver disease || ||	TRUE	MedicineITLab
rs12637791	3	85476173	0.000465725	0.0315418	412181	0.988219	0.727377	G	T	Nonalcoholic fatty liver disease || id:finngen_R10_NAFLD	finngen_R10_NAFLD	Nonalcoholic fatty liver disease	Nonalcoholic fatty liver disease || ||	TRUE	MedicineITLab
rs9876378	3	85022127	-0.0233544	0.0319029	412181	0.464139	0.263206	A	G	Nonalcoholic fatty liver disease || id:finngen_R10_NAFLD	finngen_R10_NAFLD	Nonalcoholic fatty liver disease	Nonalcoholic fatty liver disease || ||	TRUE	MedicineITLab
rs6438260	3	115443267	0.0360299	0.0302665	412181	0.233881	0.686523	C	T	Nonalcoholic fatty liver disease || id:finngen_R10_NAFLD	finngen_R10_NAFLD	Nonalcoholic fatty liver disease	Nonalcoholic fatty liver disease || ||	TRUE	MedicineITLab
rs62263063	3	115463382	0.0483185	0.0294357	412181	0.100695	0.650104	G	A	Nonalcoholic fatty liver disease || id:finngen_R10_NAFLD	finngen_R10_NAFLD	Nonalcoholic fatty liver disease	Nonalcoholic fatty liver disease || ||	TRUE	MedicineITLab
rs66983974	4	32221558	-0.00260082	0.0296212	412181	0.930034	0.346416	T	A	Nonalcoholic fatty liver disease || id:finngen_R10_NAFLD	finngen_R10_NAFLD	Nonalcoholic fatty liver disease	Nonalcoholic fatty liver disease || ||	TRUE	MedicineITLab
rs2117686	4	67028805	-0.0283775	0.0281651	412181	0.313674	0.522297	C	A	Nonalcoholic fatty liver disease || id:finngen_R10_NAFLD	finngen_R10_NAFLD	Nonalcoholic fatty liver disease	Nonalcoholic fatty liver disease || ||	TRUE	MedicineITLab
rs10462466	5	87985957	-0.0337473	0.0348999	412181	0.333557	0.797174	T	C	Nonalcoholic fatty liver disease || id:finngen_R10_NAFLD	finngen_R10_NAFLD	Nonalcoholic fatty liver disease	Nonalcoholic fatty liver disease || ||	TRUE	MedicineITLab
rs42850	5	88723657	-0.012055	0.0285875	412181	0.673253	0.592374	A	G	Nonalcoholic fatty liver disease || id:finngen_R10_NAFLD	finngen_R10_NAFLD	Nonalcoholic fatty liver disease	Nonalcoholic fatty liver disease || ||	TRUE	MedicineITLab
rs28158	5	103260191	0.0493787	0.0301944	412181	0.101974	0.31547	G	C	Nonalcoholic fatty liver disease || id:finngen_R10_NAFLD	finngen_R10_NAFLD	Nonalcoholic fatty liver disease	Nonalcoholic fatty liver disease || ||	TRUE	MedicineITLab
rs187580	5	103291654	0.0329975	0.0332193	412181	0.320552	0.233218	G	T	Nonalcoholic fatty liver disease || id:finngen_R10_NAFLD	finngen_R10_NAFLD	Nonalcoholic fatty liver disease	Nonalcoholic fatty liver disease || ||	TRUE	MedicineITLab
rs2410952	5	107127323	0.000922787	0.0291505	412181	0.974747	0.633907	T	C	Nonalcoholic fatty liver disease || id:finngen_R10_NAFLD	finngen_R10_NAFLD	Nonalcoholic fatty liver disease	Nonalcoholic fatty liver disease || ||	TRUE	MedicineITLab
rs12523051	5	153707593	-0.0304264	0.030395	412181	0.316811	0.313181	A	G	Nonalcoholic fatty liver disease || id:finngen_R10_NAFLD	finngen_R10_NAFLD	Nonalcoholic fatty liver disease	Nonalcoholic fatty liver disease || ||	TRUE	MedicineITLab
rs12195577	6	18790813	-0.0153856	0.0283347	412181	0.587135	0.568012	C	T	Nonalcoholic fatty liver disease || id:finngen_R10_NAFLD	finngen_R10_NAFLD	Nonalcoholic fatty liver disease	Nonalcoholic fatty liver disease || ||	TRUE	MedicineITLab
rs9265179	6	31321683	-0.0119802	0.0282341	412181	0.671335	0.448624	C	T	Nonalcoholic fatty liver disease || id:finngen_R10_NAFLD	finngen_R10_NAFLD	Nonalcoholic fatty liver disease	Nonalcoholic fatty liver disease || ||	TRUE	MedicineITLab
rs35074855	6	32593363	0.0265473	0.039198	412181	0.498239	0.150846	G	C	Nonalcoholic fatty liver disease || id:finngen_R10_NAFLD	finngen_R10_NAFLD	Nonalcoholic fatty liver disease	Nonalcoholic fatty liver disease || ||	TRUE	MedicineITLab
rs2039722	6	97867036	-0.0575154	0.0290377	412181	0.0476234	0.373186	G	A	Nonalcoholic fatty liver disease || id:finngen_R10_NAFLD	finngen_R10_NAFLD	Nonalcoholic fatty liver disease	Nonalcoholic fatty liver disease || ||	TRUE	MedicineITLab
rs195514	6	115884187	-0.00877366	0.0319566	412181	0.783662	0.261984	C	T	Nonalcoholic fatty liver disease || id:finngen_R10_NAFLD	finngen_R10_NAFLD	Nonalcoholic fatty liver disease	Nonalcoholic fatty liver disease || ||	TRUE	MedicineITLab
rs12111981	7	79289883	-0.0298471	0.0303627	412181	0.325598	0.6889	A	T	Nonalcoholic fatty liver disease || id:finngen_R10_NAFLD	finngen_R10_NAFLD	Nonalcoholic fatty liver disease	Nonalcoholic fatty liver disease || ||	TRUE	MedicineITLab
rs34958196	7	73628771	-0.00485092	0.0420354	412181	0.908127	0.12797	A	G	Nonalcoholic fatty liver disease || id:finngen_R10_NAFLD	finngen_R10_NAFLD	Nonalcoholic fatty liver disease	Nonalcoholic fatty liver disease || ||	TRUE	MedicineITLab
rs6957745	7	73642420	0.0139301	0.0368297	412181	0.70526	0.177392	C	T	Nonalcoholic fatty liver disease || id:finngen_R10_NAFLD	finngen_R10_NAFLD	Nonalcoholic fatty liver disease	Nonalcoholic fatty liver disease || ||	TRUE	MedicineITLab
rs2694944	7	114370110	-0.0031444	0.0286612	412181	0.91264	0.399944	T	C	Nonalcoholic fatty liver disease || id:finngen_R10_NAFLD	finngen_R10_NAFLD	Nonalcoholic fatty liver disease	Nonalcoholic fatty liver disease || ||	TRUE	MedicineITLab
rs7809182	7	127881003	0.000609229	0.0340287	412181	0.985716	0.216972	G	C	Nonalcoholic fatty liver disease || id:finngen_R10_NAFLD	finngen_R10_NAFLD	Nonalcoholic fatty liver disease	Nonalcoholic fatty liver disease || ||	TRUE	MedicineITLab
rs1217097	8	63710772	-0.0337175	0.0317422	412181	0.288131	0.734239	G	A	Nonalcoholic fatty liver disease || id:finngen_R10_NAFLD	finngen_R10_NAFLD	Nonalcoholic fatty liver disease	Nonalcoholic fatty liver disease || ||	TRUE	MedicineITLab
rs7541651	1	72089150	0.0194678	0.0286195	412181	0.496359	0.413119	A	T	Nonalcoholic fatty liver disease || id:finngen_R10_NAFLD	finngen_R10_NAFLD	Nonalcoholic fatty liver disease	Nonalcoholic fatty liver disease || ||	TRUE	MedicineITLab
rs290703	1	72410603	0.0170855	0.0303698	412181	0.573721	0.689	A	G	Nonalcoholic fatty liver disease || id:finngen_R10_NAFLD	finngen_R10_NAFLD	Nonalcoholic fatty liver disease	Nonalcoholic fatty liver disease || ||	TRUE	MedicineITLab
rs10801821	1	90658106	0.0097883	0.028952	412181	0.735297	0.376551	G	T	Nonalcoholic fatty liver disease || id:finngen_R10_NAFLD	finngen_R10_NAFLD	Nonalcoholic fatty liver disease	Nonalcoholic fatty liver disease || ||	TRUE	MedicineITLab
rs114718239	1	83965609	0.00858453	0.087851	412181	0.922157	0.02613	G	T	Nonalcoholic fatty liver disease || id:finngen_R10_NAFLD	finngen_R10_NAFLD	Nonalcoholic fatty liver disease	Nonalcoholic fatty liver disease || ||	TRUE	MedicineITLab
rs13386862	2	44929185	0.0306887	0.0287338	412181	0.285505	0.398927	A	G	Nonalcoholic fatty liver disease || id:finngen_R10_NAFLD	finngen_R10_NAFLD	Nonalcoholic fatty liver disease	Nonalcoholic fatty liver disease || ||	TRUE	MedicineITLab
rs726857	2	144995857	-0.0323138	0.0289366	412181	0.264117	0.383461	A	T	Nonalcoholic fatty liver disease || id:finngen_R10_NAFLD	finngen_R10_NAFLD	Nonalcoholic fatty liver disease	Nonalcoholic fatty liver disease || ||	TRUE	MedicineITLab
rs7587672	2	190858549	0.00239905	0.0386683	412181	0.95053	0.15563	C	G	Nonalcoholic fatty liver disease || id:finngen_R10_NAFLD	finngen_R10_NAFLD	Nonalcoholic fatty liver disease	Nonalcoholic fatty liver disease || ||	TRUE	MedicineITLab
rs769955	2	199827872	-0.052777	0.0305724	412181	0.0842946	0.695998	T	C	Nonalcoholic fatty liver disease || id:finngen_R10_NAFLD	finngen_R10_NAFLD	Nonalcoholic fatty liver disease	Nonalcoholic fatty liver disease || ||	TRUE	MedicineITLab
rs1087692	3	12078953	-0.0462427	0.0448857	412181	0.302901	0.891297	G	A	Nonalcoholic fatty liver disease || id:finngen_R10_NAFLD	finngen_R10_NAFLD	Nonalcoholic fatty liver disease	Nonalcoholic fatty liver disease || ||	TRUE	MedicineITLab
rs6800823	3	21043336	0.0139043	0.0293071	412181	0.635189	0.357406	T	C	Nonalcoholic fatty liver disease || id:finngen_R10_NAFLD	finngen_R10_NAFLD	Nonalcoholic fatty liver disease	Nonalcoholic fatty liver disease || ||	TRUE	MedicineITLab
rs12632128	3	25061767	0.0127005	0.0281338	412181	0.651676	0.51907	T	G	Nonalcoholic fatty liver disease || id:finngen_R10_NAFLD	finngen_R10_NAFLD	Nonalcoholic fatty liver disease	Nonalcoholic fatty liver disease || ||	TRUE	MedicineITLab
rs7610856	3	71529871	-0.00393473	0.0288152	412181	0.891386	0.394093	A	C	Nonalcoholic fatty liver disease || id:finngen_R10_NAFLD	finngen_R10_NAFLD	Nonalcoholic fatty liver disease	Nonalcoholic fatty liver disease || ||	TRUE	MedicineITLab
rs362307	4	3240118	-0.0178772	0.055601	412181	0.747811	0.0683259	T	C	Nonalcoholic fatty liver disease || id:finngen_R10_NAFLD	finngen_R10_NAFLD	Nonalcoholic fatty liver disease	Nonalcoholic fatty liver disease || ||	TRUE	MedicineITLab
rs2647238	4	105297271	-0.0313929	0.0285118	412181	0.270875	0.58024	C	T	Nonalcoholic fatty liver disease || id:finngen_R10_NAFLD	finngen_R10_NAFLD	Nonalcoholic fatty liver disease	Nonalcoholic fatty liver disease || ||	TRUE	MedicineITLab
rs10474277	5	88418887	-0.0599197	0.0542636	412181	0.269492	0.0718614	G	A	Nonalcoholic fatty liver disease || id:finngen_R10_NAFLD	finngen_R10_NAFLD	Nonalcoholic fatty liver disease	Nonalcoholic fatty liver disease || ||	TRUE	MedicineITLab
rs12653396	5	88551455	0.00776291	0.029045	412181	0.78926	0.624918	A	T	Nonalcoholic fatty liver disease || id:finngen_R10_NAFLD	finngen_R10_NAFLD	Nonalcoholic fatty liver disease	Nonalcoholic fatty liver disease || ||	TRUE	MedicineITLab
rs2854003	6	31346207	-0.0148822	0.0280457	412181	0.595668	0.512865	A	G	Nonalcoholic fatty liver disease || id:finngen_R10_NAFLD	finngen_R10_NAFLD	Nonalcoholic fatty liver disease	Nonalcoholic fatty liver disease || ||	TRUE	MedicineITLab
rs6910879	6	32592962	-0.0708932	0.205413	412181	0.73	0.00479134	G	A	Nonalcoholic fatty liver disease || id:finngen_R10_NAFLD	finngen_R10_NAFLD	Nonalcoholic fatty liver disease	Nonalcoholic fatty liver disease || ||	TRUE	MedicineITLab
rs4346902	7	5473478	-0.026435	0.0557336	412181	0.635278	0.931676	C	A	Nonalcoholic fatty liver disease || id:finngen_R10_NAFLD	finngen_R10_NAFLD	Nonalcoholic fatty liver disease	Nonalcoholic fatty liver disease || ||	TRUE	MedicineITLab
rs2614945	7	3562008	0.0418713	0.0291935	412181	0.151497	0.363157	A	T	Nonalcoholic fatty liver disease || id:finngen_R10_NAFLD	finngen_R10_NAFLD	Nonalcoholic fatty liver disease	Nonalcoholic fatty liver disease || ||	TRUE	MedicineITLab
rs7815300	8	22839577	0.00075706	0.0512464	412181	0.988213	0.082681	G	A	Nonalcoholic fatty liver disease || id:finngen_R10_NAFLD	finngen_R10_NAFLD	Nonalcoholic fatty liver disease	Nonalcoholic fatty liver disease || ||	TRUE	MedicineITLab
rs4655848	1	87454237	0.0057557	0.0294928	412181	0.845271	0.349462	T	C	Nonalcoholic fatty liver disease || id:finngen_R10_NAFLD	finngen_R10_NAFLD	Nonalcoholic fatty liver disease	Nonalcoholic fatty liver disease || ||	TRUE	MedicineITLab
rs12024497	1	90685987	0.013627	0.0288703	412181	0.636922	0.38006	G	T	Nonalcoholic fatty liver disease || id:finngen_R10_NAFLD	finngen_R10_NAFLD	Nonalcoholic fatty liver disease	Nonalcoholic fatty liver disease || ||	TRUE	MedicineITLab
rs17013358	1	208785739	-0.0449825	0.0494376	412181	0.362883	0.0907793	A	G	Nonalcoholic fatty liver disease || id:finngen_R10_NAFLD	finngen_R10_NAFLD	Nonalcoholic fatty liver disease	Nonalcoholic fatty liver disease || ||	TRUE	MedicineITLab
rs62148565	2	59263126	0.0577729	0.0416112	412181	0.165016	0.132563	G	T	Nonalcoholic fatty liver disease || id:finngen_R10_NAFLD	finngen_R10_NAFLD	Nonalcoholic fatty liver disease	Nonalcoholic fatty liver disease || ||	TRUE	MedicineITLab
rs17437366	2	164390758	0.000730062	0.069888	412181	0.991665	0.0424473	G	A	Nonalcoholic fatty liver disease || id:finngen_R10_NAFLD	finngen_R10_NAFLD	Nonalcoholic fatty liver disease	Nonalcoholic fatty liver disease || ||	TRUE	MedicineITLab
rs4147707	2	206159383	-0.0427614	0.028368	412181	0.131712	0.432356	C	G	Nonalcoholic fatty liver disease || id:finngen_R10_NAFLD	finngen_R10_NAFLD	Nonalcoholic fatty liver disease	Nonalcoholic fatty liver disease || ||	TRUE	MedicineITLab
rs35525654	3	33169330	-0.0271055	0.0331171	412181	0.413087	0.765143	C	T	Nonalcoholic fatty liver disease || id:finngen_R10_NAFLD	finngen_R10_NAFLD	Nonalcoholic fatty liver disease	Nonalcoholic fatty liver disease || ||	TRUE	MedicineITLab
rs329922	3	107668269	0.0128962	0.028241	412181	0.647924	0.448162	A	G	Nonalcoholic fatty liver disease || id:finngen_R10_NAFLD	finngen_R10_NAFLD	Nonalcoholic fatty liver disease	Nonalcoholic fatty liver disease || ||	TRUE	MedicineITLab
rs1392262	3	115423674	-0.0488712	0.0284641	412181	0.0859904	0.425368	A	G	Nonalcoholic fatty liver disease || id:finngen_R10_NAFLD	finngen_R10_NAFLD	Nonalcoholic fatty liver disease	Nonalcoholic fatty liver disease || ||	TRUE	MedicineITLab
rs17271790	5	9619442	0.00780231	0.0361365	412181	0.829056	0.187516	T	G	Nonalcoholic fatty liver disease || id:finngen_R10_NAFLD	finngen_R10_NAFLD	Nonalcoholic fatty liver disease	Nonalcoholic fatty liver disease || ||	TRUE	MedicineITLab
rs6882046	5	88673046	0.0268837	0.036547	412181	0.461978	0.180404	G	A	Nonalcoholic fatty liver disease || id:finngen_R10_NAFLD	finngen_R10_NAFLD	Nonalcoholic fatty liver disease	Nonalcoholic fatty liver disease || ||	TRUE	MedicineITLab
rs4916723	5	88558577	-0.0280125	0.0281612	412181	0.319873	0.467303	C	A	Nonalcoholic fatty liver disease || id:finngen_R10_NAFLD	finngen_R10_NAFLD	Nonalcoholic fatty liver disease	Nonalcoholic fatty liver disease || ||	TRUE	MedicineITLab
rs3777755	6	12159466	0.00857038	0.0311457	412181	0.783184	0.286072	T	C	Nonalcoholic fatty liver disease || id:finngen_R10_NAFLD	finngen_R10_NAFLD	Nonalcoholic fatty liver disease	Nonalcoholic fatty liver disease || ||	TRUE	MedicineITLab
rs1632926	6	29993497	-0.0454103	0.0483978	412181	0.348105	0.0916814	G	A	Nonalcoholic fatty liver disease || id:finngen_R10_NAFLD	finngen_R10_NAFLD	Nonalcoholic fatty liver disease	Nonalcoholic fatty liver disease || ||	TRUE	MedicineITLab
rs206017	6	32208434	0.0396023	0.028051	412181	0.15801	0.512021	A	G	Nonalcoholic fatty liver disease || id:finngen_R10_NAFLD	finngen_R10_NAFLD	Nonalcoholic fatty liver disease	Nonalcoholic fatty liver disease || ||	TRUE	MedicineITLab
rs3131062	6	30795937	-0.0113358	0.0485546	412181	0.8154	0.091555	A	T	Nonalcoholic fatty liver disease || id:finngen_R10_NAFLD	finngen_R10_NAFLD	Nonalcoholic fatty liver disease	Nonalcoholic fatty liver disease || ||	TRUE	MedicineITLab
rs73728611	6	32621586	0.120163	0.0759239	412181	0.113495	0.0351133	G	A	Nonalcoholic fatty liver disease || id:finngen_R10_NAFLD	finngen_R10_NAFLD	Nonalcoholic fatty liver disease	Nonalcoholic fatty liver disease || ||	TRUE	MedicineITLab
rs370708621	6	61085860	-0.0297815	0.0777732	412181	0.701774	0.0330631	A	G	Nonalcoholic fatty liver disease || id:finngen_R10_NAFLD	finngen_R10_NAFLD	Nonalcoholic fatty liver disease	Nonalcoholic fatty liver disease || ||	TRUE	MedicineITLab
rs9490002	6	97883258	-0.057433	0.0290225	412181	0.0478256	0.373226	A	G	Nonalcoholic fatty liver disease || id:finngen_R10_NAFLD	finngen_R10_NAFLD	Nonalcoholic fatty liver disease	Nonalcoholic fatty liver disease || ||	TRUE	MedicineITLab
rs2944822	7	72330607	-0.0185766	0.0296787	412181	0.531365	0.337848	T	C	Nonalcoholic fatty liver disease || id:finngen_R10_NAFLD	finngen_R10_NAFLD	Nonalcoholic fatty liver disease	Nonalcoholic fatty liver disease || ||	TRUE	MedicineITLab
rs6964833	7	74687575	-0.0358216	0.03371	412181	0.287947	0.776003	T	C	Nonalcoholic fatty liver disease || id:finngen_R10_NAFLD	finngen_R10_NAFLD	Nonalcoholic fatty liver disease	Nonalcoholic fatty liver disease || ||	TRUE	MedicineITLab
rs4726481	7	141968603	-0.0202045	0.0295949	412181	0.494795	0.344861	T	G	Nonalcoholic fatty liver disease || id:finngen_R10_NAFLD	finngen_R10_NAFLD	Nonalcoholic fatty liver disease	Nonalcoholic fatty liver disease || ||	TRUE	MedicineITLab
rs7823611	8	22898209	0.00707689	0.046297	412181	0.87851	0.103196	C	T	Nonalcoholic fatty liver disease || id:finngen_R10_NAFLD	finngen_R10_NAFLD	Nonalcoholic fatty liver disease	Nonalcoholic fatty liver disease || ||	TRUE	MedicineITLab
rs6981673	8	64088101	0.0295022	0.0282427	412181	0.296209	0.543167	A	G	Nonalcoholic fatty liver disease || id:finngen_R10_NAFLD	finngen_R10_NAFLD	Nonalcoholic fatty liver disease	Nonalcoholic fatty liver disease || ||	TRUE	MedicineITLab
rs6693020	1	21051564	-0.00411076	0.0286406	412181	0.885872	0.406036	G	A	Nonalcoholic fatty liver disease || id:finngen_R10_NAFLD	finngen_R10_NAFLD	Nonalcoholic fatty liver disease	Nonalcoholic fatty liver disease || ||	TRUE	MedicineITLab
rs907190	1	226379025	-0.0220758	0.0330697	412181	0.504417	0.76449	C	A	Nonalcoholic fatty liver disease || id:finngen_R10_NAFLD	finngen_R10_NAFLD	Nonalcoholic fatty liver disease	Nonalcoholic fatty liver disease || ||	TRUE	MedicineITLab
rs528301	2	44927769	0.0388541	0.0293432	412181	0.185461	0.641273	A	G	Nonalcoholic fatty liver disease || id:finngen_R10_NAFLD	finngen_R10_NAFLD	Nonalcoholic fatty liver disease	Nonalcoholic fatty liver disease || ||	TRUE	MedicineITLab
rs10195287	2	159604967	0.0513265	0.0288513	412181	0.0752402	0.400196	T	C	Nonalcoholic fatty liver disease || id:finngen_R10_NAFLD	finngen_R10_NAFLD	Nonalcoholic fatty liver disease	Nonalcoholic fatty liver disease || ||	TRUE	MedicineITLab
rs6718656	2	206101113	-0.0430134	0.0281334	412181	0.126287	0.526242	G	T	Nonalcoholic fatty liver disease || id:finngen_R10_NAFLD	finngen_R10_NAFLD	Nonalcoholic fatty liver disease	Nonalcoholic fatty liver disease || ||	TRUE	MedicineITLab
rs11128898	3	18662347	0.0197707	0.0284532	412181	0.487149	0.585612	T	G	Nonalcoholic fatty liver disease || id:finngen_R10_NAFLD	finngen_R10_NAFLD	Nonalcoholic fatty liver disease	Nonalcoholic fatty liver disease || ||	TRUE	MedicineITLab
rs6808550	3	25066375	0.0202427	0.028113	412181	0.471497	0.517342	G	A	Nonalcoholic fatty liver disease || id:finngen_R10_NAFLD	finngen_R10_NAFLD	Nonalcoholic fatty liver disease	Nonalcoholic fatty liver disease || ||	TRUE	MedicineITLab
rs7429279	3	25077146	0.00883152	0.0291075	412181	0.761577	0.633211	C	A	Nonalcoholic fatty liver disease || id:finngen_R10_NAFLD	finngen_R10_NAFLD	Nonalcoholic fatty liver disease	Nonalcoholic fatty liver disease || ||	TRUE	MedicineITLab
rs4678791	3	35672345	-0.00604845	0.0285509	412181	0.832226	0.420787	G	A	Nonalcoholic fatty liver disease || id:finngen_R10_NAFLD	finngen_R10_NAFLD	Nonalcoholic fatty liver disease	Nonalcoholic fatty liver disease || ||	TRUE	MedicineITLab
rs2163971	3	85379576	0.0177981	0.0294566	412181	0.545701	0.646314	C	T	Nonalcoholic fatty liver disease || id:finngen_R10_NAFLD	finngen_R10_NAFLD	Nonalcoholic fatty liver disease	Nonalcoholic fatty liver disease || ||	TRUE	MedicineITLab
rs62250717	3	85472840	-0.0343625	0.0284878	412181	0.227733	0.413113	G	C	Nonalcoholic fatty liver disease || id:finngen_R10_NAFLD	finngen_R10_NAFLD	Nonalcoholic fatty liver disease	Nonalcoholic fatty liver disease || ||	TRUE	MedicineITLab
rs28385406	3	87746444	-0.0225538	0.0305609	412181	0.460517	0.308781	A	C	Nonalcoholic fatty liver disease || id:finngen_R10_NAFLD	finngen_R10_NAFLD	Nonalcoholic fatty liver disease	Nonalcoholic fatty liver disease || ||	TRUE	MedicineITLab
rs9836543	3	118617624	0.0030359	0.0303875	412181	0.920419	0.69096	A	G	Nonalcoholic fatty liver disease || id:finngen_R10_NAFLD	finngen_R10_NAFLD	Nonalcoholic fatty liver disease	Nonalcoholic fatty liver disease || ||	TRUE	MedicineITLab
rs115003386	3	155593188	-0.0469217	0.0703266	412181	0.504646	0.0417836	C	G	Nonalcoholic fatty liver disease || id:finngen_R10_NAFLD	finngen_R10_NAFLD	Nonalcoholic fatty liver disease	Nonalcoholic fatty liver disease || ||	TRUE	MedicineITLab
rs73214654	4	7556567	0.00354648	0.0320997	412181	0.912026	0.25849	T	G	Nonalcoholic fatty liver disease || id:finngen_R10_NAFLD	finngen_R10_NAFLD	Nonalcoholic fatty liver disease	Nonalcoholic fatty liver disease || ||	TRUE	MedicineITLab
rs6845984	4	32783601	-0.00605103	0.035262	412181	0.86375	0.19709	T	C	Nonalcoholic fatty liver disease || id:finngen_R10_NAFLD	finngen_R10_NAFLD	Nonalcoholic fatty liver disease	Nonalcoholic fatty liver disease || ||	TRUE	MedicineITLab
rs13124361	4	64941168	0.0328803	0.0289791	412181	0.256535	0.615237	C	T	Nonalcoholic fatty liver disease || id:finngen_R10_NAFLD	finngen_R10_NAFLD	Nonalcoholic fatty liver disease	Nonalcoholic fatty liver disease || ||	TRUE	MedicineITLab
rs933828	4	67158213	-0.0215993	0.0324936	412181	0.506225	0.75205	T	A	Nonalcoholic fatty liver disease || id:finngen_R10_NAFLD	finngen_R10_NAFLD	Nonalcoholic fatty liver disease	Nonalcoholic fatty liver disease || ||	TRUE	MedicineITLab
rs17508338	4	105451683	0.061656	0.0451727	412181	0.172286	0.110442	A	T	Nonalcoholic fatty liver disease || id:finngen_R10_NAFLD	finngen_R10_NAFLD	Nonalcoholic fatty liver disease	Nonalcoholic fatty liver disease || ||	TRUE	MedicineITLab
rs56114278	4	152048717	0.0100781	0.0286881	412181	0.725364	0.410656	T	A	Nonalcoholic fatty liver disease || id:finngen_R10_NAFLD	finngen_R10_NAFLD	Nonalcoholic fatty liver disease	Nonalcoholic fatty liver disease || ||	TRUE	MedicineITLab
rs4560534	5	106559662	0.00678443	0.0286216	412181	0.812627	0.544226	A	G	Nonalcoholic fatty liver disease || id:finngen_R10_NAFLD	finngen_R10_NAFLD	Nonalcoholic fatty liver disease	Nonalcoholic fatty liver disease || ||	TRUE	MedicineITLab
rs58125993	5	125630963	-0.000186357	0.0311605	412181	0.995228	0.286889	T	A	Nonalcoholic fatty liver disease || id:finngen_R10_NAFLD	finngen_R10_NAFLD	Nonalcoholic fatty liver disease	Nonalcoholic fatty liver disease || ||	TRUE	MedicineITLab
rs9474019	6	51489919	-0.0410185	0.057743	412181	0.477479	0.0633382	T	C	Nonalcoholic fatty liver disease || id:finngen_R10_NAFLD	finngen_R10_NAFLD	Nonalcoholic fatty liver disease	Nonalcoholic fatty liver disease || ||	TRUE	MedicineITLab
rs4720886	7	1648693	0.0382578	0.0314336	412181	0.223567	0.273101	T	C	Nonalcoholic fatty liver disease || id:finngen_R10_NAFLD	finngen_R10_NAFLD	Nonalcoholic fatty liver disease	Nonalcoholic fatty liver disease || ||	TRUE	MedicineITLab
rs12701951	7	42228115	-0.0175072	0.0306178	412181	0.567458	0.299264	A	G	Nonalcoholic fatty liver disease || id:finngen_R10_NAFLD	finngen_R10_NAFLD	Nonalcoholic fatty liver disease	Nonalcoholic fatty liver disease || ||	TRUE	MedicineITLab
rs11767283	7	122307402	0.0421497	0.0313984	412181	0.179461	0.285323	G	A	Nonalcoholic fatty liver disease || id:finngen_R10_NAFLD	finngen_R10_NAFLD	Nonalcoholic fatty liver disease	Nonalcoholic fatty liver disease || ||	TRUE	MedicineITLab
rs4728247	7	131945173	-0.0364909	0.0286582	412181	0.202907	0.595438	T	C	Nonalcoholic fatty liver disease || id:finngen_R10_NAFLD	finngen_R10_NAFLD	Nonalcoholic fatty liver disease	Nonalcoholic fatty liver disease || ||	TRUE	MedicineITLab
rs917832	7	127841225	-0.00533249	0.0299774	412181	0.858814	0.674529	G	A	Nonalcoholic fatty liver disease || id:finngen_R10_NAFLD	finngen_R10_NAFLD	Nonalcoholic fatty liver disease	Nonalcoholic fatty liver disease || ||	TRUE	MedicineITLab
rs713598	7	141973545	-0.0210626	0.0294711	412181	0.474804	0.350096	G	C	Nonalcoholic fatty liver disease || id:finngen_R10_NAFLD	finngen_R10_NAFLD	Nonalcoholic fatty liver disease	Nonalcoholic fatty liver disease || ||	TRUE	MedicineITLab
rs17149723	8	8313965	-0.0160372	0.0335383	412181	0.632524	0.229509	A	G	Nonalcoholic fatty liver disease || id:finngen_R10_NAFLD	finngen_R10_NAFLD	Nonalcoholic fatty liver disease	Nonalcoholic fatty liver disease || ||	TRUE	MedicineITLab
rs2271342	8	8786428	0.0162259	0.0282254	412181	0.565381	0.508513	T	C	Nonalcoholic fatty liver disease || id:finngen_R10_NAFLD	finngen_R10_NAFLD	Nonalcoholic fatty liver disease	Nonalcoholic fatty liver disease || ||	TRUE	MedicineITLab
rs10098488	8	11273468	-0.00655633	0.0283211	412181	0.816926	0.501363	T	G	Nonalcoholic fatty liver disease || id:finngen_R10_NAFLD	finngen_R10_NAFLD	Nonalcoholic fatty liver disease	Nonalcoholic fatty liver disease || ||	TRUE	MedicineITLab
rs528199	1	109503573	0.0439846	0.0281845	412181	0.118619	0.508159	C	A	Nonalcoholic fatty liver disease || id:finngen_R10_NAFLD	finngen_R10_NAFLD	Nonalcoholic fatty liver disease	Nonalcoholic fatty liver disease || ||	TRUE	MedicineITLab
rs1411108	1	204647052	-0.0389984	0.0291086	412181	0.180325	0.630836	A	G	Nonalcoholic fatty liver disease || id:finngen_R10_NAFLD	finngen_R10_NAFLD	Nonalcoholic fatty liver disease	Nonalcoholic fatty liver disease || ||	TRUE	MedicineITLab
rs80202633	2	59138835	0.0524728	0.0634608	412181	0.40832	0.0520627	T	A	Nonalcoholic fatty liver disease || id:finngen_R10_NAFLD	finngen_R10_NAFLD	Nonalcoholic fatty liver disease	Nonalcoholic fatty liver disease || ||	TRUE	MedicineITLab
rs921966	2	103703516	0.0132791	0.0284701	412181	0.640913	0.578948	C	T	Nonalcoholic fatty liver disease || id:finngen_R10_NAFLD	finngen_R10_NAFLD	Nonalcoholic fatty liver disease	Nonalcoholic fatty liver disease || ||	TRUE	MedicineITLab
rs12473014	2	235861527	0.000362987	0.0296827	412181	0.990243	0.339208	T	G	Nonalcoholic fatty liver disease || id:finngen_R10_NAFLD	finngen_R10_NAFLD	Nonalcoholic fatty liver disease	Nonalcoholic fatty liver disease || ||	TRUE	MedicineITLab
rs4684095	3	12006265	0.0193973	0.0322447	412181	0.547462	0.744947	C	T	Nonalcoholic fatty liver disease || id:finngen_R10_NAFLD	finngen_R10_NAFLD	Nonalcoholic fatty liver disease	Nonalcoholic fatty liver disease || ||	TRUE	MedicineITLab
rs2733520	3	17204900	0.0287298	0.0287732	412181	0.31804	0.394318	A	G	Nonalcoholic fatty liver disease || id:finngen_R10_NAFLD	finngen_R10_NAFLD	Nonalcoholic fatty liver disease	Nonalcoholic fatty liver disease || ||	TRUE	MedicineITLab
rs12492113	3	50483971	0.0414024	0.0393429	412181	0.29264	0.151684	A	G	Nonalcoholic fatty liver disease || id:finngen_R10_NAFLD	finngen_R10_NAFLD	Nonalcoholic fatty liver disease	Nonalcoholic fatty liver disease || ||	TRUE	MedicineITLab
rs62252461	3	85521899	-0.0371783	0.0285807	412181	0.19332	0.404864	A	G	Nonalcoholic fatty liver disease || id:finngen_R10_NAFLD	finngen_R10_NAFLD	Nonalcoholic fatty liver disease	Nonalcoholic fatty liver disease || ||	TRUE	MedicineITLab
rs6791295	3	134442338	-0.0480056	0.0294919	412181	0.103576	0.349263	G	A	Nonalcoholic fatty liver disease || id:finngen_R10_NAFLD	finngen_R10_NAFLD	Nonalcoholic fatty liver disease	Nonalcoholic fatty liver disease || ||	TRUE	MedicineITLab
rs206274	3	162909058	0.0384023	0.0347462	412181	0.269062	0.205288	G	A	Nonalcoholic fatty liver disease || id:finngen_R10_NAFLD	finngen_R10_NAFLD	Nonalcoholic fatty liver disease	Nonalcoholic fatty liver disease || ||	TRUE	MedicineITLab
rs4615256	5	63405040	0.0290492	0.0283475	412181	0.30548	0.557257	G	A	Nonalcoholic fatty liver disease || id:finngen_R10_NAFLD	finngen_R10_NAFLD	Nonalcoholic fatty liver disease	Nonalcoholic fatty liver disease || ||	TRUE	MedicineITLab
rs26431	5	103030090	-0.0677334	0.0300307	412181	0.024104	0.676586	C	G	Nonalcoholic fatty liver disease || id:finngen_R10_NAFLD	finngen_R10_NAFLD	Nonalcoholic fatty liver disease	Nonalcoholic fatty liver disease || ||	TRUE	MedicineITLab
rs17454163	5	144874476	0.0251122	0.0281094	412181	0.371656	0.516103	G	A	Nonalcoholic fatty liver disease || id:finngen_R10_NAFLD	finngen_R10_NAFLD	Nonalcoholic fatty liver disease	Nonalcoholic fatty liver disease || ||	TRUE	MedicineITLab
rs7712317	5	153867101	0.00779896	0.0344419	412181	0.820861	0.212038	C	T	Nonalcoholic fatty liver disease || id:finngen_R10_NAFLD	finngen_R10_NAFLD	Nonalcoholic fatty liver disease	Nonalcoholic fatty liver disease || ||	TRUE	MedicineITLab
rs189843	5	165173145	-0.0582903	0.0288185	412181	0.0431072	0.610496	C	G	Nonalcoholic fatty liver disease || id:finngen_R10_NAFLD	finngen_R10_NAFLD	Nonalcoholic fatty liver disease	Nonalcoholic fatty liver disease || ||	TRUE	MedicineITLab
rs116311751	5	173523008	-0.0147929	0.0607863	412181	0.807728	0.056996	T	C	Nonalcoholic fatty liver disease || id:finngen_R10_NAFLD	finngen_R10_NAFLD	Nonalcoholic fatty liver disease	Nonalcoholic fatty liver disease || ||	TRUE	MedicineITLab
rs9357004	6	26303091	-0.00241357	0.0290159	412181	0.933708	0.622118	C	T	Nonalcoholic fatty liver disease || id:finngen_R10_NAFLD	finngen_R10_NAFLD	Nonalcoholic fatty liver disease	Nonalcoholic fatty liver disease || ||	TRUE	MedicineITLab
rs2734961	6	29881603	-0.0505924	0.0487608	412181	0.299475	0.0905411	T	C	Nonalcoholic fatty liver disease || id:finngen_R10_NAFLD	finngen_R10_NAFLD	Nonalcoholic fatty liver disease	Nonalcoholic fatty liver disease || ||	TRUE	MedicineITLab
rs116309362	6	32787099	-0.0969129	0.157003	412181	0.537058	0.00803001	C	T	Nonalcoholic fatty liver disease || id:finngen_R10_NAFLD	finngen_R10_NAFLD	Nonalcoholic fatty liver disease	Nonalcoholic fatty liver disease || ||	TRUE	MedicineITLab
rs806374	6	88147601	0.0124865	0.0303442	412181	0.68071	0.311158	C	T	Nonalcoholic fatty liver disease || id:finngen_R10_NAFLD	finngen_R10_NAFLD	Nonalcoholic fatty liver disease	Nonalcoholic fatty liver disease || ||	TRUE	MedicineITLab
rs13239071	7	1624714	0.0309231	0.0305525	412181	0.311476	0.303412	A	G	Nonalcoholic fatty liver disease || id:finngen_R10_NAFLD	finngen_R10_NAFLD	Nonalcoholic fatty liver disease	Nonalcoholic fatty liver disease || ||	TRUE	MedicineITLab
rs6969732	7	3714320	-0.0380747	0.0398073	412181	0.338832	0.146093	T	C	Nonalcoholic fatty liver disease || id:finngen_R10_NAFLD	finngen_R10_NAFLD	Nonalcoholic fatty liver disease	Nonalcoholic fatty liver disease || ||	TRUE	MedicineITLab
rs6968865	7	17247645	-0.0135255	0.0297488	412181	0.649356	0.664001	T	A	Nonalcoholic fatty liver disease || id:finngen_R10_NAFLD	finngen_R10_NAFLD	Nonalcoholic fatty liver disease	Nonalcoholic fatty liver disease || ||	TRUE	MedicineITLab
rs12531914	7	69549950	-0.0318621	0.0318667	412181	0.31738	0.264843	A	G	Nonalcoholic fatty liver disease || id:finngen_R10_NAFLD	finngen_R10_NAFLD	Nonalcoholic fatty liver disease	Nonalcoholic fatty liver disease || ||	TRUE	MedicineITLab
rs56246068	7	139845714	-0.00614344	0.0377029	412181	0.870563	0.168617	A	G	Nonalcoholic fatty liver disease || id:finngen_R10_NAFLD	finngen_R10_NAFLD	Nonalcoholic fatty liver disease	Nonalcoholic fatty liver disease || ||	TRUE	MedicineITLab
rs7791842	7	144041014	0.0269968	0.0310661	412181	0.384842	0.285563	G	C	Nonalcoholic fatty liver disease || id:finngen_R10_NAFLD	finngen_R10_NAFLD	Nonalcoholic fatty liver disease	Nonalcoholic fatty liver disease || ||	TRUE	MedicineITLab
rs12156350	8	10411006	-0.0284382	0.0284926	412181	0.318236	0.574645	G	T	Nonalcoholic fatty liver disease || id:finngen_R10_NAFLD	finngen_R10_NAFLD	Nonalcoholic fatty liver disease	Nonalcoholic fatty liver disease || ||	TRUE	MedicineITLab
rs2457437	8	22874182	0.0141242	0.0303473	412181	0.64163	0.686951	C	A	Nonalcoholic fatty liver disease || id:finngen_R10_NAFLD	finngen_R10_NAFLD	Nonalcoholic fatty liver disease	Nonalcoholic fatty liver disease || ||	TRUE	MedicineITLab
rs4233100	1	73091210	0.000527208	0.0282726	412181	0.985122	0.559914	T	A	Nonalcoholic fatty liver disease || id:finngen_R10_NAFLD	finngen_R10_NAFLD	Nonalcoholic fatty liver disease	Nonalcoholic fatty liver disease || ||	TRUE	MedicineITLab
rs7531118	1	72371556	0.0271729	0.0286146	412181	0.342306	0.59158	C	T	Nonalcoholic fatty liver disease || id:finngen_R10_NAFLD	finngen_R10_NAFLD	Nonalcoholic fatty liver disease	Nonalcoholic fatty liver disease || ||	TRUE	MedicineITLab
rs7568987	2	44927090	0.0241506	0.0287156	412181	0.400334	0.400483	G	A	Nonalcoholic fatty liver disease || id:finngen_R10_NAFLD	finngen_R10_NAFLD	Nonalcoholic fatty liver disease	Nonalcoholic fatty liver disease || ||	TRUE	MedicineITLab
rs77041760	2	50993237	-0.0714171	0.0830997	412181	0.390112	0.0293973	T	C	Nonalcoholic fatty liver disease || id:finngen_R10_NAFLD	finngen_R10_NAFLD	Nonalcoholic fatty liver disease	Nonalcoholic fatty liver disease || ||	TRUE	MedicineITLab
rs4908963	3	17716768	-0.0375016	0.0286463	412181	0.190493	0.599348	C	T	Nonalcoholic fatty liver disease || id:finngen_R10_NAFLD	finngen_R10_NAFLD	Nonalcoholic fatty liver disease	Nonalcoholic fatty liver disease || ||	TRUE	MedicineITLab
rs7652683	3	85554312	0.000771703	0.0316286	412181	0.980534	0.728073	C	T	Nonalcoholic fatty liver disease || id:finngen_R10_NAFLD	finngen_R10_NAFLD	Nonalcoholic fatty liver disease	Nonalcoholic fatty liver disease || ||	TRUE	MedicineITLab
rs206269	3	162909800	0.0382569	0.0347414	412181	0.270815	0.205188	A	G	Nonalcoholic fatty liver disease || id:finngen_R10_NAFLD	finngen_R10_NAFLD	Nonalcoholic fatty liver disease	Nonalcoholic fatty liver disease || ||	TRUE	MedicineITLab
rs2647266	4	105349134	-0.0508157	0.0294842	412181	0.0848008	0.34892	G	A	Nonalcoholic fatty liver disease || id:finngen_R10_NAFLD	finngen_R10_NAFLD	Nonalcoholic fatty liver disease	Nonalcoholic fatty liver disease || ||	TRUE	MedicineITLab
rs28618669	4	188162640	0.0503867	0.0314623	412181	0.109267	0.724365	T	C	Nonalcoholic fatty liver disease || id:finngen_R10_NAFLD	finngen_R10_NAFLD	Nonalcoholic fatty liver disease	Nonalcoholic fatty liver disease || ||	TRUE	MedicineITLab
rs1363220	5	144443265	-0.0106731	0.0342147	412181	0.755082	0.216017	G	A	Nonalcoholic fatty liver disease || id:finngen_R10_NAFLD	finngen_R10_NAFLD	Nonalcoholic fatty liver disease	Nonalcoholic fatty liver disease || ||	TRUE	MedicineITLab
rs9393688	6	26206946	0.02406	0.0285602	412181	0.399547	0.413463	T	A	Nonalcoholic fatty liver disease || id:finngen_R10_NAFLD	finngen_R10_NAFLD	Nonalcoholic fatty liver disease	Nonalcoholic fatty liver disease || ||	TRUE	MedicineITLab
rs35741362	6	27039908	-0.0809937	0.0525865	412181	0.123512	0.076179	C	T	Nonalcoholic fatty liver disease || id:finngen_R10_NAFLD	finngen_R10_NAFLD	Nonalcoholic fatty liver disease	Nonalcoholic fatty liver disease || ||	TRUE	MedicineITLab
rs2106727	7	17248374	-0.0154567	0.0297576	412181	0.603466	0.664403	G	A	Nonalcoholic fatty liver disease || id:finngen_R10_NAFLD	finngen_R10_NAFLD	Nonalcoholic fatty liver disease	Nonalcoholic fatty liver disease || ||	TRUE	MedicineITLab
rs2533458	7	69679206	0.0247441	0.0290896	412181	0.394983	0.62787	C	T	Nonalcoholic fatty liver disease || id:finngen_R10_NAFLD	finngen_R10_NAFLD	Nonalcoholic fatty liver disease	Nonalcoholic fatty liver disease || ||	TRUE	MedicineITLab
rs4730115	7	78204659	0.0162538	0.0281662	412181	0.563895	0.535988	C	T	Nonalcoholic fatty liver disease || id:finngen_R10_NAFLD	finngen_R10_NAFLD	Nonalcoholic fatty liver disease	Nonalcoholic fatty liver disease || ||	TRUE	MedicineITLab
rs6954610	7	133934233	-0.0162827	0.0281445	412181	0.562898	0.502017	G	A	Nonalcoholic fatty liver disease || id:finngen_R10_NAFLD	finngen_R10_NAFLD	Nonalcoholic fatty liver disease	Nonalcoholic fatty liver disease || ||	TRUE	MedicineITLab
rs12546198	8	9374151	0.0771279	0.0406491	412181	0.0577737	0.141335	G	A	Nonalcoholic fatty liver disease || id:finngen_R10_NAFLD	finngen_R10_NAFLD	Nonalcoholic fatty liver disease	Nonalcoholic fatty liver disease || ||	TRUE	MedicineITLab
rs2945319	8	8231411	0.0165829	0.0286906	412181	0.56327	0.559064	C	T	Nonalcoholic fatty liver disease || id:finngen_R10_NAFLD	finngen_R10_NAFLD	Nonalcoholic fatty liver disease	Nonalcoholic fatty liver disease || ||	TRUE	MedicineITLab
rs4739299	8	35211782	-0.0193522	0.0283009	412181	0.494099	0.5588	A	G	Nonalcoholic fatty liver disease || id:finngen_R10_NAFLD	finngen_R10_NAFLD	Nonalcoholic fatty liver disease	Nonalcoholic fatty liver disease || ||	TRUE	MedicineITLab
rs62519822	8	64555239	0.0256252	0.0405365	412181	0.527288	0.140171	A	G	Nonalcoholic fatty liver disease || id:finngen_R10_NAFLD	finngen_R10_NAFLD	Nonalcoholic fatty liver disease	Nonalcoholic fatty liver disease || ||	TRUE	MedicineITLab
rs6673455	1	21034555	-0.0029491	0.0285958	412181	0.917859	0.408526	C	T	Nonalcoholic fatty liver disease || id:finngen_R10_NAFLD	finngen_R10_NAFLD	Nonalcoholic fatty liver disease	Nonalcoholic fatty liver disease || ||	TRUE	MedicineITLab
rs6426658	1	21034683	-0.0029491	0.0285958	412181	0.917859	0.408526	A	G	Nonalcoholic fatty liver disease || id:finngen_R10_NAFLD	finngen_R10_NAFLD	Nonalcoholic fatty liver disease	Nonalcoholic fatty liver disease || ||	TRUE	MedicineITLab
rs140756568	1	38359363	0.0724023	0.0667221	412181	0.277864	0.0475236	T	C	Nonalcoholic fatty liver disease || id:finngen_R10_NAFLD	finngen_R10_NAFLD	Nonalcoholic fatty liver disease	Nonalcoholic fatty liver disease || ||	TRUE	MedicineITLab
rs2186120	1	65987480	0.0307893	0.0283294	412181	0.277111	0.564368	A	G	Nonalcoholic fatty liver disease || id:finngen_R10_NAFLD	finngen_R10_NAFLD	Nonalcoholic fatty liver disease	Nonalcoholic fatty liver disease || ||	TRUE	MedicineITLab
rs834828	2	156353955	-0.0329927	0.0283733	412181	0.244908	0.563591	T	A	Nonalcoholic fatty liver disease || id:finngen_R10_NAFLD	finngen_R10_NAFLD	Nonalcoholic fatty liver disease	Nonalcoholic fatty liver disease || ||	TRUE	MedicineITLab
rs7619139	3	25068924	0.0236838	0.0284968	412181	0.405916	0.582893	A	T	Nonalcoholic fatty liver disease || id:finngen_R10_NAFLD	finngen_R10_NAFLD	Nonalcoholic fatty liver disease	Nonalcoholic fatty liver disease || ||	TRUE	MedicineITLab
rs6780776	3	71505034	-0.00171046	0.0287756	412181	0.9526	0.397069	T	C	Nonalcoholic fatty liver disease || id:finngen_R10_NAFLD	finngen_R10_NAFLD	Nonalcoholic fatty liver disease	Nonalcoholic fatty liver disease || ||	TRUE	MedicineITLab
rs10511014	3	71161959	-0.0279461	0.0283191	412181	0.323726	0.559392	G	A	Nonalcoholic fatty liver disease || id:finngen_R10_NAFLD	finngen_R10_NAFLD	Nonalcoholic fatty liver disease	Nonalcoholic fatty liver disease || ||	TRUE	MedicineITLab
rs7655455	4	152046789	-0.0115843	0.0283334	412181	0.682645	0.549444	T	C	Nonalcoholic fatty liver disease || id:finngen_R10_NAFLD	finngen_R10_NAFLD	Nonalcoholic fatty liver disease	Nonalcoholic fatty liver disease || ||	TRUE	MedicineITLab
rs34384674	5	94151245	-0.016237	0.075028	412181	0.828666	0.0361936	A	G	Nonalcoholic fatty liver disease || id:finngen_R10_NAFLD	finngen_R10_NAFLD	Nonalcoholic fatty liver disease	Nonalcoholic fatty liver disease || ||	TRUE	MedicineITLab
rs7356565	5	165328168	-0.0536269	0.0284121	412181	0.0590976	0.57253	A	G	Nonalcoholic fatty liver disease || id:finngen_R10_NAFLD	finngen_R10_NAFLD	Nonalcoholic fatty liver disease	Nonalcoholic fatty liver disease || ||	TRUE	MedicineITLab
rs7838901	8	10349764	-0.028595	0.0346236	412181	0.408872	0.208757	G	A	Nonalcoholic fatty liver disease || id:finngen_R10_NAFLD	finngen_R10_NAFLD	Nonalcoholic fatty liver disease	Nonalcoholic fatty liver disease || ||	TRUE	MedicineITLab
rs11250033	8	10573912	0.0223525	0.0305987	412181	0.465081	0.693912	A	G	Nonalcoholic fatty liver disease || id:finngen_R10_NAFLD	finngen_R10_NAFLD	Nonalcoholic fatty liver disease	Nonalcoholic fatty liver disease || ||	TRUE	MedicineITLab
rs1217104	8	63713135	-0.0518405	0.0332629	412181	0.119113	0.769218	A	G	Nonalcoholic fatty liver disease || id:finngen_R10_NAFLD	finngen_R10_NAFLD	Nonalcoholic fatty liver disease	Nonalcoholic fatty liver disease || ||	TRUE	MedicineITLab
rs9694306	8	63714933	0.0376951	0.0317016	412181	0.234416	0.265986	C	T	Nonalcoholic fatty liver disease || id:finngen_R10_NAFLD	finngen_R10_NAFLD	Nonalcoholic fatty liver disease	Nonalcoholic fatty liver disease || ||	TRUE	MedicineITLab
rs11209839	1	41307332	-0.0484308	0.0296299	412181	0.102149	0.343499	C	T	Nonalcoholic fatty liver disease || id:finngen_R10_NAFLD	finngen_R10_NAFLD	Nonalcoholic fatty liver disease	Nonalcoholic fatty liver disease || ||	TRUE	MedicineITLab
rs62148585	2	59326313	0.0531226	0.0341502	412181	0.119813	0.218023	A	G	Nonalcoholic fatty liver disease || id:finngen_R10_NAFLD	finngen_R10_NAFLD	Nonalcoholic fatty liver disease	Nonalcoholic fatty liver disease || ||	TRUE	MedicineITLab
rs4532156	3	18741984	0.0503863	0.0296566	412181	0.0893203	0.657285	C	T	Nonalcoholic fatty liver disease || id:finngen_R10_NAFLD	finngen_R10_NAFLD	Nonalcoholic fatty liver disease	Nonalcoholic fatty liver disease || ||	TRUE	MedicineITLab
rs36059704	3	50498484	0.0103111	0.0411657	412181	0.802217	0.135105	G	C	Nonalcoholic fatty liver disease || id:finngen_R10_NAFLD	finngen_R10_NAFLD	Nonalcoholic fatty liver disease	Nonalcoholic fatty liver disease || ||	TRUE	MedicineITLab
rs6798507	3	71497888	0.00527887	0.0290396	412181	0.855754	0.624361	A	G	Nonalcoholic fatty liver disease || id:finngen_R10_NAFLD	finngen_R10_NAFLD	Nonalcoholic fatty liver disease	Nonalcoholic fatty liver disease || ||	TRUE	MedicineITLab
rs62244860	3	71498439	-0.00890992	0.0287421	412181	0.756565	0.39608	G	A	Nonalcoholic fatty liver disease || id:finngen_R10_NAFLD	finngen_R10_NAFLD	Nonalcoholic fatty liver disease	Nonalcoholic fatty liver disease || ||	TRUE	MedicineITLab
rs12629607	3	85534458	0.00173171	0.0315712	412181	0.956257	0.728014	C	T	Nonalcoholic fatty liver disease || id:finngen_R10_NAFLD	finngen_R10_NAFLD	Nonalcoholic fatty liver disease	Nonalcoholic fatty liver disease || ||	TRUE	MedicineITLab
rs1375547	3	85558987	-0.00932271	0.0344074	412181	0.786428	0.213581	A	G	Nonalcoholic fatty liver disease || id:finngen_R10_NAFLD	finngen_R10_NAFLD	Nonalcoholic fatty liver disease	Nonalcoholic fatty liver disease || ||	TRUE	MedicineITLab
rs2029130	3	85594897	0.00640924	0.0312701	412181	0.8376	0.71646	A	T	Nonalcoholic fatty liver disease || id:finngen_R10_NAFLD	finngen_R10_NAFLD	Nonalcoholic fatty liver disease	Nonalcoholic fatty liver disease || ||	TRUE	MedicineITLab
rs6797629	3	158347882	-0.0416979	0.02874	412181	0.146817	0.402646	A	T	Nonalcoholic fatty liver disease || id:finngen_R10_NAFLD	finngen_R10_NAFLD	Nonalcoholic fatty liver disease	Nonalcoholic fatty liver disease || ||	TRUE	MedicineITLab
rs6841352	4	89860504	0.0365569	0.02811	412181	0.193432	0.488285	T	G	Nonalcoholic fatty liver disease || id:finngen_R10_NAFLD	finngen_R10_NAFLD	Nonalcoholic fatty liver disease	Nonalcoholic fatty liver disease || ||	TRUE	MedicineITLab
rs13107325	4	102267552	0.125981	0.117254	412181	0.282627	0.0140494	T	C	Nonalcoholic fatty liver disease || id:finngen_R10_NAFLD	finngen_R10_NAFLD	Nonalcoholic fatty liver disease	Nonalcoholic fatty liver disease || ||	TRUE	MedicineITLab
rs2194027	5	88526854	-0.0376227	0.0281553	412181	0.181466	0.481044	A	T	Nonalcoholic fatty liver disease || id:finngen_R10_NAFLD	finngen_R10_NAFLD	Nonalcoholic fatty liver disease	Nonalcoholic fatty liver disease || ||	TRUE	MedicineITLab
rs6893570	5	144761894	-0.0325747	0.0280963	412181	0.246295	0.508384	C	A	Nonalcoholic fatty liver disease || id:finngen_R10_NAFLD	finngen_R10_NAFLD	Nonalcoholic fatty liver disease	Nonalcoholic fatty liver disease || ||	TRUE	MedicineITLab
rs2844824	6	29865887	0.0221017	0.0281299	412181	0.432043	0.494881	T	A	Nonalcoholic fatty liver disease || id:finngen_R10_NAFLD	finngen_R10_NAFLD	Nonalcoholic fatty liver disease	Nonalcoholic fatty liver disease || ||	TRUE	MedicineITLab
rs9367336	6	48923048	0.0232528	0.0430988	412181	0.589526	0.121274	A	G	Nonalcoholic fatty liver disease || id:finngen_R10_NAFLD	finngen_R10_NAFLD	Nonalcoholic fatty liver disease	Nonalcoholic fatty liver disease || ||	TRUE	MedicineITLab
rs4580876	6	97874996	-0.0523338	0.0287119	412181	0.0683455	0.398021	A	G	Nonalcoholic fatty liver disease || id:finngen_R10_NAFLD	finngen_R10_NAFLD	Nonalcoholic fatty liver disease	Nonalcoholic fatty liver disease || ||	TRUE	MedicineITLab
rs6912493	6	157080907	0.0354431	0.0345232	412181	0.304587	0.212111	G	A	Nonalcoholic fatty liver disease || id:finngen_R10_NAFLD	finngen_R10_NAFLD	Nonalcoholic fatty liver disease	Nonalcoholic fatty liver disease || ||	TRUE	MedicineITLab
rs2851508	7	69618003	0.0254516	0.0290919	412181	0.381645	0.628227	G	A	Nonalcoholic fatty liver disease || id:finngen_R10_NAFLD	finngen_R10_NAFLD	Nonalcoholic fatty liver disease	Nonalcoholic fatty liver disease || ||	TRUE	MedicineITLab
rs2006810	7	70437166	-0.0164989	0.0281945	412181	0.558424	0.477118	C	T	Nonalcoholic fatty liver disease || id:finngen_R10_NAFLD	finngen_R10_NAFLD	Nonalcoholic fatty liver disease	Nonalcoholic fatty liver disease || ||	TRUE	MedicineITLab
rs56096330	7	78162072	-0.00115935	0.0429865	412181	0.978484	0.121293	A	G	Nonalcoholic fatty liver disease || id:finngen_R10_NAFLD	finngen_R10_NAFLD	Nonalcoholic fatty liver disease	Nonalcoholic fatty liver disease || ||	TRUE	MedicineITLab
rs4727631	7	78204892	0.0162841	0.0281667	412181	0.563175	0.535978	A	G	Nonalcoholic fatty liver disease || id:finngen_R10_NAFLD	finngen_R10_NAFLD	Nonalcoholic fatty liver disease	Nonalcoholic fatty liver disease || ||	TRUE	MedicineITLab
rs10233107	7	122976989	0.00417384	0.0319068	412181	0.895923	0.263381	T	C	Nonalcoholic fatty liver disease || id:finngen_R10_NAFLD	finngen_R10_NAFLD	Nonalcoholic fatty liver disease	Nonalcoholic fatty liver disease || ||	TRUE	MedicineITLab
rs4092286	8	4985380	0.00830026	0.0294701	412181	0.778212	0.35183	A	T	Nonalcoholic fatty liver disease || id:finngen_R10_NAFLD	finngen_R10_NAFLD	Nonalcoholic fatty liver disease	Nonalcoholic fatty liver disease || ||	TRUE	MedicineITLab
rs4840376	8	8944591	-0.0178797	0.0291006	412181	0.538944	0.381433	G	T	Nonalcoholic fatty liver disease || id:finngen_R10_NAFLD	finngen_R10_NAFLD	Nonalcoholic fatty liver disease	Nonalcoholic fatty liver disease || ||	TRUE	MedicineITLab
rs10112502	8	21124898	0.0408813	0.0292151	412181	0.161716	0.367477	G	A	Nonalcoholic fatty liver disease || id:finngen_R10_NAFLD	finngen_R10_NAFLD	Nonalcoholic fatty liver disease	Nonalcoholic fatty liver disease || ||	TRUE	MedicineITLab
rs1520919	8	63784049	0.0368563	0.0320859	412181	0.250689	0.256407	A	G	Nonalcoholic fatty liver disease || id:finngen_R10_NAFLD	finngen_R10_NAFLD	Nonalcoholic fatty liver disease	Nonalcoholic fatty liver disease || ||	TRUE	MedicineITLab
rs7542974	1	72079021	-0.050965	0.0322194	412181	0.113692	0.26065	A	G	Nonalcoholic fatty liver disease || id:finngen_R10_NAFLD	finngen_R10_NAFLD	Nonalcoholic fatty liver disease	Nonalcoholic fatty liver disease || ||	TRUE	MedicineITLab
rs72755831	1	204768590	-0.0532543	0.0636318	412181	0.402641	0.0514096	T	C	Nonalcoholic fatty liver disease || id:finngen_R10_NAFLD	finngen_R10_NAFLD	Nonalcoholic fatty liver disease	Nonalcoholic fatty liver disease || ||	TRUE	MedicineITLab
rs4953152	2	44943014	0.0316922	0.0287151	412181	0.269734	0.395978	A	G	Nonalcoholic fatty liver disease || id:finngen_R10_NAFLD	finngen_R10_NAFLD	Nonalcoholic fatty liver disease	Nonalcoholic fatty liver disease || ||	TRUE	MedicineITLab
rs10496076	2	57715852	0.00851023	0.0293128	412181	0.771568	0.642483	C	T	Nonalcoholic fatty liver disease || id:finngen_R10_NAFLD	finngen_R10_NAFLD	Nonalcoholic fatty liver disease	Nonalcoholic fatty liver disease || ||	TRUE	MedicineITLab
rs10180557	2	61067611	0.0329783	0.0319454	412181	0.301917	0.265281	T	C	Nonalcoholic fatty liver disease || id:finngen_R10_NAFLD	finngen_R10_NAFLD	Nonalcoholic fatty liver disease	Nonalcoholic fatty liver disease || ||	TRUE	MedicineITLab
rs4662411	2	144981147	-0.0375947	0.0284137	412181	0.185795	0.433931	C	T	Nonalcoholic fatty liver disease || id:finngen_R10_NAFLD	finngen_R10_NAFLD	Nonalcoholic fatty liver disease	Nonalcoholic fatty liver disease || ||	TRUE	MedicineITLab
rs35805189	2	145001944	0.0516524	0.0307834	412181	0.0933598	0.300766	T	C	Nonalcoholic fatty liver disease || id:finngen_R10_NAFLD	finngen_R10_NAFLD	Nonalcoholic fatty liver disease	Nonalcoholic fatty liver disease || ||	TRUE	MedicineITLab
rs11130227	3	49955886	0.01321	0.0282103	412181	0.63959	0.460157	G	A	Nonalcoholic fatty liver disease || id:finngen_R10_NAFLD	finngen_R10_NAFLD	Nonalcoholic fatty liver disease	Nonalcoholic fatty liver disease || ||	TRUE	MedicineITLab
rs13074519	3	83573327	0.0334188	0.0284253	412181	0.239726	0.576407	G	A	Nonalcoholic fatty liver disease || id:finngen_R10_NAFLD	finngen_R10_NAFLD	Nonalcoholic fatty liver disease	Nonalcoholic fatty liver disease || ||	TRUE	MedicineITLab
rs17460541	3	85568962	0.00427751	0.0312023	412181	0.89096	0.714952	T	G	Nonalcoholic fatty liver disease || id:finngen_R10_NAFLD	finngen_R10_NAFLD	Nonalcoholic fatty liver disease	Nonalcoholic fatty liver disease || ||	TRUE	MedicineITLab
rs12639564	3	85570633	0.00953681	0.0312602	412181	0.760307	0.716874	G	A	Nonalcoholic fatty liver disease || id:finngen_R10_NAFLD	finngen_R10_NAFLD	Nonalcoholic fatty liver disease	Nonalcoholic fatty liver disease || ||	TRUE	MedicineITLab
rs17023032	3	85573092	0.00953687	0.0312602	412181	0.760305	0.716874	A	C	Nonalcoholic fatty liver disease || id:finngen_R10_NAFLD	finngen_R10_NAFLD	Nonalcoholic fatty liver disease	Nonalcoholic fatty liver disease || ||	TRUE	MedicineITLab
rs58889493	3	85573549	0.00624153	0.0312457	412181	0.841671	0.716421	A	T	Nonalcoholic fatty liver disease || id:finngen_R10_NAFLD	finngen_R10_NAFLD	Nonalcoholic fatty liver disease	Nonalcoholic fatty liver disease || ||	TRUE	MedicineITLab
rs206309	3	162775368	0.0319685	0.0309922	412181	0.302306	0.287111	A	G	Nonalcoholic fatty liver disease || id:finngen_R10_NAFLD	finngen_R10_NAFLD	Nonalcoholic fatty liver disease	Nonalcoholic fatty liver disease || ||	TRUE	MedicineITLab
rs206307	3	162776032	0.0322148	0.0309966	412181	0.298664	0.287223	A	T	Nonalcoholic fatty liver disease || id:finngen_R10_NAFLD	finngen_R10_NAFLD	Nonalcoholic fatty liver disease	Nonalcoholic fatty liver disease || ||	TRUE	MedicineITLab
rs13135092	4	102276925	0.104059	0.105499	412181	0.323965	0.0176809	G	A	Nonalcoholic fatty liver disease || id:finngen_R10_NAFLD	finngen_R10_NAFLD	Nonalcoholic fatty liver disease	Nonalcoholic fatty liver disease || ||	TRUE	MedicineITLab
rs7678319	4	152008158	0.0214865	0.0289025	412181	0.457232	0.389366	G	A	Nonalcoholic fatty liver disease || id:finngen_R10_NAFLD	finngen_R10_NAFLD	Nonalcoholic fatty liver disease	Nonalcoholic fatty liver disease || ||	TRUE	MedicineITLab
rs60758546	5	166652294	-0.0161401	0.0310889	412181	0.60365	0.285991	T	A	Nonalcoholic fatty liver disease || id:finngen_R10_NAFLD	finngen_R10_NAFLD	Nonalcoholic fatty liver disease	Nonalcoholic fatty liver disease || ||	TRUE	MedicineITLab
rs3129119	6	29135084	0.0114708	0.0347608	412181	0.741406	0.203583	G	A	Nonalcoholic fatty liver disease || id:finngen_R10_NAFLD	finngen_R10_NAFLD	Nonalcoholic fatty liver disease	Nonalcoholic fatty liver disease || ||	TRUE	MedicineITLab
rs1144168	6	90985950	0.0617725	0.0355162	412181	0.0819861	0.194517	A	G	Nonalcoholic fatty liver disease || id:finngen_R10_NAFLD	finngen_R10_NAFLD	Nonalcoholic fatty liver disease	Nonalcoholic fatty liver disease || ||	TRUE	MedicineITLab
rs9372625	6	97896155	-0.0384688	0.0301572	412181	0.202093	0.319058	A	G	Nonalcoholic fatty liver disease || id:finngen_R10_NAFLD	finngen_R10_NAFLD	Nonalcoholic fatty liver disease	Nonalcoholic fatty liver disease || ||	TRUE	MedicineITLab
rs11153548	6	115329751	-0.0368319	0.030904	412181	0.233334	0.290494	G	A	Nonalcoholic fatty liver disease || id:finngen_R10_NAFLD	finngen_R10_NAFLD	Nonalcoholic fatty liver disease	Nonalcoholic fatty liver disease || ||	TRUE	MedicineITLab
rs9397584	6	153067387	0.0173741	0.0297411	412181	0.559101	0.335039	T	C	Nonalcoholic fatty liver disease || id:finngen_R10_NAFLD	finngen_R10_NAFLD	Nonalcoholic fatty liver disease	Nonalcoholic fatty liver disease || ||	TRUE	MedicineITLab
rs149328785	6	157005102	0.0225959	0.0322344	412181	0.483311	0.255166	T	C	Nonalcoholic fatty liver disease || id:finngen_R10_NAFLD	finngen_R10_NAFLD	Nonalcoholic fatty liver disease	Nonalcoholic fatty liver disease || ||	TRUE	MedicineITLab
rs6460717	7	72367287	0.0162224	0.0295387	412181	0.582873	0.653078	C	G	Nonalcoholic fatty liver disease || id:finngen_R10_NAFLD	finngen_R10_NAFLD	Nonalcoholic fatty liver disease	Nonalcoholic fatty liver disease || ||	TRUE	MedicineITLab
rs10274474	7	70432073	-0.0154449	0.0283121	412181	0.585395	0.447783	A	T	Nonalcoholic fatty liver disease || id:finngen_R10_NAFLD	finngen_R10_NAFLD	Nonalcoholic fatty liver disease	Nonalcoholic fatty liver disease || ||	TRUE	MedicineITLab
rs2368062	7	143999022	0.0162949	0.0295996	412181	0.581969	0.342407	C	T	Nonalcoholic fatty liver disease || id:finngen_R10_NAFLD	finngen_R10_NAFLD	Nonalcoholic fatty liver disease	Nonalcoholic fatty liver disease || ||	TRUE	MedicineITLab
rs7789218	7	144000262	0.0163249	0.0295992	412181	0.581269	0.342394	C	T	Nonalcoholic fatty liver disease || id:finngen_R10_NAFLD	finngen_R10_NAFLD	Nonalcoholic fatty liver disease	Nonalcoholic fatty liver disease || ||	TRUE	MedicineITLab
rs4240637	8	10272247	-0.0289261	0.0320272	412181	0.366435	0.739663	G	A	Nonalcoholic fatty liver disease || id:finngen_R10_NAFLD	finngen_R10_NAFLD	Nonalcoholic fatty liver disease	Nonalcoholic fatty liver disease || ||	TRUE	MedicineITLab
rs6995556	8	63772261	0.0267603	0.0315054	412181	0.395665	0.271113	T	C	Nonalcoholic fatty liver disease || id:finngen_R10_NAFLD	finngen_R10_NAFLD	Nonalcoholic fatty liver disease	Nonalcoholic fatty liver disease || ||	TRUE	MedicineITLab
rs61779135	1	21206132	-0.00269519	0.0286998	412181	0.925181	0.404792	A	G	Nonalcoholic fatty liver disease || id:finngen_R10_NAFLD	finngen_R10_NAFLD	Nonalcoholic fatty liver disease	Nonalcoholic fatty liver disease || ||	TRUE	MedicineITLab
rs2222492	2	215060957	-0.0122813	0.0281714	412181	0.662872	0.5516	T	C	Nonalcoholic fatty liver disease || id:finngen_R10_NAFLD	finngen_R10_NAFLD	Nonalcoholic fatty liver disease	Nonalcoholic fatty liver disease || ||	TRUE	MedicineITLab
rs9869182	3	12852169	-0.0489707	0.032502	412181	0.131888	0.75117	C	T	Nonalcoholic fatty liver disease || id:finngen_R10_NAFLD	finngen_R10_NAFLD	Nonalcoholic fatty liver disease	Nonalcoholic fatty liver disease || ||	TRUE	MedicineITLab
rs6775319	3	18717009	0.0555464	0.0297082	412181	0.0615205	0.661516	T	A	Nonalcoholic fatty liver disease || id:finngen_R10_NAFLD	finngen_R10_NAFLD	Nonalcoholic fatty liver disease	Nonalcoholic fatty liver disease || ||	TRUE	MedicineITLab
rs490634	3	50603399	-0.0200013	0.0411389	412181	0.626833	0.865824	T	C	Nonalcoholic fatty liver disease || id:finngen_R10_NAFLD	finngen_R10_NAFLD	Nonalcoholic fatty liver disease	Nonalcoholic fatty liver disease || ||	TRUE	MedicineITLab
rs62244888	3	71554623	-0.00443177	0.0291081	412181	0.878988	0.379399	C	T	Nonalcoholic fatty liver disease || id:finngen_R10_NAFLD	finngen_R10_NAFLD	Nonalcoholic fatty liver disease	Nonalcoholic fatty liver disease || ||	TRUE	MedicineITLab
rs56933582	3	114919298	-0.00163799	0.0581384	412181	0.977523	0.0620165	C	T	Nonalcoholic fatty liver disease || id:finngen_R10_NAFLD	finngen_R10_NAFLD	Nonalcoholic fatty liver disease	Nonalcoholic fatty liver disease || ||	TRUE	MedicineITLab
rs9817162	3	115429545	0.0397775	0.0302286	412181	0.188212	0.685212	T	C	Nonalcoholic fatty liver disease || id:finngen_R10_NAFLD	finngen_R10_NAFLD	Nonalcoholic fatty liver disease	Nonalcoholic fatty liver disease || ||	TRUE	MedicineITLab
rs9859487	3	115430183	0.0387096	0.0283108	412181	0.171529	0.561973	G	A	Nonalcoholic fatty liver disease || id:finngen_R10_NAFLD	finngen_R10_NAFLD	Nonalcoholic fatty liver disease	Nonalcoholic fatty liver disease || ||	TRUE	MedicineITLab
rs967168	5	165194212	-0.0646684	0.0297316	412181	0.0296244	0.66302	A	C	Nonalcoholic fatty liver disease || id:finngen_R10_NAFLD	finngen_R10_NAFLD	Nonalcoholic fatty liver disease	Nonalcoholic fatty liver disease || ||	TRUE	MedicineITLab
rs12179134	6	27707690	-0.0762774	0.041804	412181	0.068055	0.128774	G	A	Nonalcoholic fatty liver disease || id:finngen_R10_NAFLD	finngen_R10_NAFLD	Nonalcoholic fatty liver disease	Nonalcoholic fatty liver disease || ||	TRUE	MedicineITLab
rs175597	6	27842848	-0.0511467	0.057106	412181	0.370443	0.0638212	C	T	Nonalcoholic fatty liver disease || id:finngen_R10_NAFLD	finngen_R10_NAFLD	Nonalcoholic fatty liver disease	Nonalcoholic fatty liver disease || ||	TRUE	MedicineITLab
rs72943593	6	107518582	0.0457317	0.054378	412181	0.40035	0.0720045	G	A	Nonalcoholic fatty liver disease || id:finngen_R10_NAFLD	finngen_R10_NAFLD	Nonalcoholic fatty liver disease	Nonalcoholic fatty liver disease || ||	TRUE	MedicineITLab
rs17342130	6	156991995	0.0220801	0.0321463	412181	0.492169	0.257287	G	A	Nonalcoholic fatty liver disease || id:finngen_R10_NAFLD	finngen_R10_NAFLD	Nonalcoholic fatty liver disease	Nonalcoholic fatty liver disease || ||	TRUE	MedicineITLab
rs10230959	7	12039452	0.024509	0.0288502	412181	0.395588	0.392586	G	A	Nonalcoholic fatty liver disease || id:finngen_R10_NAFLD	finngen_R10_NAFLD	Nonalcoholic fatty liver disease	Nonalcoholic fatty liver disease || ||	TRUE	MedicineITLab
rs58221005	7	17419123	-0.00714615	0.0379116	412181	0.850488	0.167666	A	G	Nonalcoholic fatty liver disease || id:finngen_R10_NAFLD	finngen_R10_NAFLD	Nonalcoholic fatty liver disease	Nonalcoholic fatty liver disease || ||	TRUE	MedicineITLab
rs12539316	7	73563568	0.0499413	0.0332624	412181	0.133243	0.232483	G	A	Nonalcoholic fatty liver disease || id:finngen_R10_NAFLD	finngen_R10_NAFLD	Nonalcoholic fatty liver disease	Nonalcoholic fatty liver disease || ||	TRUE	MedicineITLab
rs12538685	7	79307152	-0.0320829	0.0305754	412181	0.294038	0.697026	T	G	Nonalcoholic fatty liver disease || id:finngen_R10_NAFLD	finngen_R10_NAFLD	Nonalcoholic fatty liver disease	Nonalcoholic fatty liver disease || ||	TRUE	MedicineITLab
rs6953442	7	144025084	0.0134008	0.0296676	412181	0.651486	0.339481	C	T	Nonalcoholic fatty liver disease || id:finngen_R10_NAFLD	finngen_R10_NAFLD	Nonalcoholic fatty liver disease	Nonalcoholic fatty liver disease || ||	TRUE	MedicineITLab
rs4314618	8	10959262	-0.0246479	0.0284836	412181	0.386854	0.443539	G	A	Nonalcoholic fatty liver disease || id:finngen_R10_NAFLD	finngen_R10_NAFLD	Nonalcoholic fatty liver disease	Nonalcoholic fatty liver disease || ||	TRUE	MedicineITLab
rs2409764	8	11423764	-0.00584293	0.0288521	412181	0.839516	0.41177	G	A	Nonalcoholic fatty liver disease || id:finngen_R10_NAFLD	finngen_R10_NAFLD	Nonalcoholic fatty liver disease	Nonalcoholic fatty liver disease || ||	TRUE	MedicineITLab
rs2360806	8	52213174	0.0100773	0.0375358	412181	0.788337	0.167946	C	A	Nonalcoholic fatty liver disease || id:finngen_R10_NAFLD	finngen_R10_NAFLD	Nonalcoholic fatty liver disease	Nonalcoholic fatty liver disease || ||	TRUE	MedicineITLab
rs79288427	1	21115505	-0.0180813	0.0369352	412181	0.624459	0.17753	T	C	Nonalcoholic fatty liver disease || id:finngen_R10_NAFLD	finngen_R10_NAFLD	Nonalcoholic fatty liver disease	Nonalcoholic fatty liver disease || ||	TRUE	MedicineITLab
rs6425817	1	33407433	0.0484674	0.0296859	412181	0.102537	0.663522	G	A	Nonalcoholic fatty liver disease || id:finngen_R10_NAFLD	finngen_R10_NAFLD	Nonalcoholic fatty liver disease	Nonalcoholic fatty liver disease || ||	TRUE	MedicineITLab
rs11209909	1	72087439	-0.0291409	0.0284004	412181	0.304858	0.555631	T	A	Nonalcoholic fatty liver disease || id:finngen_R10_NAFLD	finngen_R10_NAFLD	Nonalcoholic fatty liver disease	Nonalcoholic fatty liver disease || ||	TRUE	MedicineITLab
rs3101336	1	72285502	0.0104647	0.0294319	412181	0.722173	0.645764	C	T	Nonalcoholic fatty liver disease || id:finngen_R10_NAFLD	finngen_R10_NAFLD	Nonalcoholic fatty liver disease	Nonalcoholic fatty liver disease || ||	TRUE	MedicineITLab
rs501964	2	44911802	0.0300423	0.0291527	412181	0.302769	0.372916	T	C	Nonalcoholic fatty liver disease || id:finngen_R10_NAFLD	finngen_R10_NAFLD	Nonalcoholic fatty liver disease	Nonalcoholic fatty liver disease || ||	TRUE	MedicineITLab
rs34302035	2	59685456	0.013413	0.0408146	412181	0.742433	0.137648	C	G	Nonalcoholic fatty liver disease || id:finngen_R10_NAFLD	finngen_R10_NAFLD	Nonalcoholic fatty liver disease	Nonalcoholic fatty liver disease || ||	TRUE	MedicineITLab
rs13388416	2	137636923	-0.0125225	0.0312107	412181	0.688256	0.287367	G	A	Nonalcoholic fatty liver disease || id:finngen_R10_NAFLD	finngen_R10_NAFLD	Nonalcoholic fatty liver disease	Nonalcoholic fatty liver disease || ||	TRUE	MedicineITLab
rs336614	3	18590414	0.0312385	0.0285267	412181	0.27349	0.582571	C	T	Nonalcoholic fatty liver disease || id:finngen_R10_NAFLD	finngen_R10_NAFLD	Nonalcoholic fatty liver disease	Nonalcoholic fatty liver disease || ||	TRUE	MedicineITLab
rs35779991	3	25048986	0.0198826	0.0281428	412181	0.479883	0.519118	C	T	Nonalcoholic fatty liver disease || id:finngen_R10_NAFLD	finngen_R10_NAFLD	Nonalcoholic fatty liver disease	Nonalcoholic fatty liver disease || ||	TRUE	MedicineITLab
rs66632973	3	85536402	0.00747603	0.0311721	412181	0.810462	0.716364	T	A	Nonalcoholic fatty liver disease || id:finngen_R10_NAFLD	finngen_R10_NAFLD	Nonalcoholic fatty liver disease	Nonalcoholic fatty liver disease || ||	TRUE	MedicineITLab
rs6789291	3	118606636	0.00294237	0.0305054	412181	0.92316	0.694498	C	A	Nonalcoholic fatty liver disease || id:finngen_R10_NAFLD	finngen_R10_NAFLD	Nonalcoholic fatty liver disease	Nonalcoholic fatty liver disease || ||	TRUE	MedicineITLab
rs7682682	4	32800076	-0.00938124	0.0352117	412181	0.789913	0.197829	G	C	Nonalcoholic fatty liver disease || id:finngen_R10_NAFLD	finngen_R10_NAFLD	Nonalcoholic fatty liver disease	Nonalcoholic fatty liver disease || ||	TRUE	MedicineITLab
rs60018658	4	44800149	0.00418641	0.0373563	412181	0.91077	0.170794	G	A	Nonalcoholic fatty liver disease || id:finngen_R10_NAFLD	finngen_R10_NAFLD	Nonalcoholic fatty liver disease	Nonalcoholic fatty liver disease || ||	TRUE	MedicineITLab
rs535066	4	46238270	-0.0405449	0.0285947	412181	0.156214	0.593123	T	G	Nonalcoholic fatty liver disease || id:finngen_R10_NAFLD	finngen_R10_NAFLD	Nonalcoholic fatty liver disease	Nonalcoholic fatty liver disease || ||	TRUE	MedicineITLab
[truncated: 703 more rows]

## Sheet: Diet and NAFLD
Table S1 Instrumental variables ultimately included in the TSMR analysis
[truncated: 1,554 more rows]

## Sheet: Inflammatory factors
Table S1 Instrumental variables for data extraction of 91 inflammatory factors
[truncated: 314 more rows]
