# Supplementary material for: Multi‐Omics Analysis Reveals Causal Relationships and Potential Mediators Between Dietary Preferences and Risk of NAFLD
Source: Food Sci Nutr. 2025 Jun 23;13(6):e70446. doi: 10.1002/fsn3.70446 (PMC12183393; doi:10.1002/fsn3.70446)
Supplement: Supplementary file 3 — Table S2. [file FSN3-13-e70446-s005.xlsx]

## Sheet: Heterogeneity
Table S2 Heterogeneity test results in sensitivity analysis
id.exposure	id.outcome	outcome	exposure	method	Q	Q_df	Q_pval
ebi-fl187-GCST90094768	finngen_R10_NAFLD	Nonalcoholic fatty liver disease || id:finngen_R10_NAFLD	Fruit juice liking || id:ebi-fl187-GCST90094768	Inverse variance weighted	0.264153	1	0.607281
ebi-fl187-GCST90094843	finngen_R10_NAFLD	Nonalcoholic fatty liver disease || id:finngen_R10_NAFLD	Soft cheese liking || id:ebi-fl187-GCST90094843	MR Egger	0.375175	1	0.540197
ebi-fl187-GCST90094843	finngen_R10_NAFLD	Nonalcoholic fatty liver disease || id:finngen_R10_NAFLD	Soft cheese liking || id:ebi-fl187-GCST90094843	Inverse variance weighted	1.73921	2	0.419116
ebi-fl187-GCST90094799	finngen_R10_NAFLD	Nonalcoholic fatty liver disease || id:finngen_R10_NAFLD	F-meat liking (derived food-liking factor) || id:ebi-fl187-GCST90094799	MR Egger	11.1939	8	0.190954
ebi-fl187-GCST90094799	finngen_R10_NAFLD	Nonalcoholic fatty liver disease || id:finngen_R10_NAFLD	F-meat liking (derived food-liking factor) || id:ebi-fl187-GCST90094799	Inverse variance weighted	15.7674	9	0.0718996
ebi-fl187-GCST90094824	finngen_R10_NAFLD	Nonalcoholic fatty liver disease || id:finngen_R10_NAFLD	F-salad vegetables liking (derived food-liking factor) || id:ebi-fl187-GCST90094824	MR Egger	7.86575	8	0.446693
ebi-fl187-GCST90094824	finngen_R10_NAFLD	Nonalcoholic fatty liver disease || id:finngen_R10_NAFLD	F-salad vegetables liking (derived food-liking factor) || id:ebi-fl187-GCST90094824	Inverse variance weighted	7.98593	9	0.535565
ebi-fl187-GCST90094818	finngen_R10_NAFLD	Nonalcoholic fatty liver disease || id:finngen_R10_NAFLD	Raw carrot liking || id:ebi-fl187-GCST90094818	MR Egger	12.4706	10	0.254793
ebi-fl187-GCST90094818	finngen_R10_NAFLD	Nonalcoholic fatty liver disease || id:finngen_R10_NAFLD	Raw carrot liking || id:ebi-fl187-GCST90094818	Inverse variance weighted	12.4901	11	0.32795
ebi-fl187-GCST90094698	finngen_R10_NAFLD	Nonalcoholic fatty liver disease || id:finngen_R10_NAFLD	BBQ/grilled meat liking || id:ebi-fl187-GCST90094698	MR Egger	0.187853	2	0.91035
ebi-fl187-GCST90094698	finngen_R10_NAFLD	Nonalcoholic fatty liver disease || id:finngen_R10_NAFLD	BBQ/grilled meat liking || id:ebi-fl187-GCST90094698	Inverse variance weighted	5.36962	3	0.146648
ebi-fl187-GCST90094801	finngen_R10_NAFLD	Nonalcoholic fatty liver disease || id:finngen_R10_NAFLD	Milk chocolate liking || id:ebi-fl187-GCST90094801	MR Egger	0.605567	3	0.895157
ebi-fl187-GCST90094801	finngen_R10_NAFLD	Nonalcoholic fatty liver disease || id:finngen_R10_NAFLD	Milk chocolate liking || id:ebi-fl187-GCST90094801	Inverse variance weighted	1.89046	4	0.755897
ebi-fl187-GCST90094795	finngen_R10_NAFLD	Nonalcoholic fatty liver disease || id:finngen_R10_NAFLD	F-low caloric food liking (derived food-liking factor) || id:ebi-fl187-GCST90094795	MR Egger	1.65393	5	0.894652
ebi-fl187-GCST90094795	finngen_R10_NAFLD	Nonalcoholic fatty liver disease || id:finngen_R10_NAFLD	F-low caloric food liking (derived food-liking factor) || id:ebi-fl187-GCST90094795	Inverse variance weighted	1.87438	6	0.930882
ebi-fl187-GCST90094717	finngen_R10_NAFLD	Nonalcoholic fatty liver disease || id:finngen_R10_NAFLD	Adding butter to bread liking || id:ebi-fl187-GCST90094717	MR Egger	3.87575	1	0.0489883
ebi-fl187-GCST90094717	finngen_R10_NAFLD	Nonalcoholic fatty liver disease || id:finngen_R10_NAFLD	Adding butter to bread liking || id:ebi-fl187-GCST90094717	Inverse variance weighted	5.24121	2	0.072759
ebi-fl187-GCST90094737	finngen_R10_NAFLD	Nonalcoholic fatty liver disease || id:finngen_R10_NAFLD	F-coffee/alcohol liking (derived food-liking factor) || id:ebi-fl187-GCST90094737	MR Egger	10.7488	11	0.464539
ebi-fl187-GCST90094737	finngen_R10_NAFLD	Nonalcoholic fatty liver disease || id:finngen_R10_NAFLD	F-coffee/alcohol liking (derived food-liking factor) || id:ebi-fl187-GCST90094737	Inverse variance weighted	10.9527	12	0.53298
ebi-fl187-GCST90094695	finngen_R10_NAFLD	Nonalcoholic fatty liver disease || id:finngen_R10_NAFLD	Bacon liking || id:ebi-fl187-GCST90094695	MR Egger	4.12976	2	0.126834
ebi-fl187-GCST90094695	finngen_R10_NAFLD	Nonalcoholic fatty liver disease || id:finngen_R10_NAFLD	Bacon liking || id:ebi-fl187-GCST90094695	Inverse variance weighted	7.20618	3	0.0656084
ebi-fl187-GCST90094806	finngen_R10_NAFLD	Nonalcoholic fatty liver disease || id:finngen_R10_NAFLD	Orange juice liking || id:ebi-fl187-GCST90094806	MR Egger	3.33773	1	0.0677078
ebi-fl187-GCST90094806	finngen_R10_NAFLD	Nonalcoholic fatty liver disease || id:finngen_R10_NAFLD	Orange juice liking || id:ebi-fl187-GCST90094806	Inverse variance weighted	4.67035	2	0.0967934
ebi-fl187-GCST90094756	finngen_R10_NAFLD	Nonalcoholic fatty liver disease || id:finngen_R10_NAFLD	Dried fruit liking || id:ebi-fl187-GCST90094756	MR Egger	3.75579	3	0.28907
ebi-fl187-GCST90094756	finngen_R10_NAFLD	Nonalcoholic fatty liver disease || id:finngen_R10_NAFLD	Dried fruit liking || id:ebi-fl187-GCST90094756	Inverse variance weighted	4.03643	4	0.401097

## Sheet: Horizontal pleiotropy
Table S2 Results of the test for horizontal pleiotropy in sensitivity analysis
id.exposure	id.outcome	outcome	exposure	egger_intercept	se	pval
ebi-fl187-GCST90094768	finngen_R10_NAFLD	Nonalcoholic fatty liver disease || id:finngen_R10_NAFLD	Fruit juice liking || id:ebi-fl187-GCST90094768
ebi-fl187-GCST90094843	finngen_R10_NAFLD	Nonalcoholic fatty liver disease || id:finngen_R10_NAFLD	Soft cheese liking || id:ebi-fl187-GCST90094843	-0.182278	0.15607	0.450788
ebi-fl187-GCST90094799	finngen_R10_NAFLD	Nonalcoholic fatty liver disease || id:finngen_R10_NAFLD	F-meat liking (derived food-liking factor) || id:ebi-fl187-GCST90094799	-0.0701031	0.0387753	0.108232
ebi-fl187-GCST90094824	finngen_R10_NAFLD	Nonalcoholic fatty liver disease || id:finngen_R10_NAFLD	F-salad vegetables liking (derived food-liking factor) || id:ebi-fl187-GCST90094824	0.0240993	0.0695156	0.737778
ebi-fl187-GCST90094818	finngen_R10_NAFLD	Nonalcoholic fatty liver disease || id:finngen_R10_NAFLD	Raw carrot liking || id:ebi-fl187-GCST90094818	0.0100536	0.0803677	0.902927
ebi-fl187-GCST90094698	finngen_R10_NAFLD	Nonalcoholic fatty liver disease || id:finngen_R10_NAFLD	BBQ/grilled meat liking || id:ebi-fl187-GCST90094698	-0.115957	0.05094	0.150578
ebi-fl187-GCST90094801	finngen_R10_NAFLD	Nonalcoholic fatty liver disease || id:finngen_R10_NAFLD	Milk chocolate liking || id:ebi-fl187-GCST90094801	-0.0972031	0.0857525	0.339385
ebi-fl187-GCST90094795	finngen_R10_NAFLD	Nonalcoholic fatty liver disease || id:finngen_R10_NAFLD	F-low caloric food liking (derived food-liking factor) || id:ebi-fl187-GCST90094795	0.0354951	0.0755994	0.658463
ebi-fl187-GCST90094717	finngen_R10_NAFLD	Nonalcoholic fatty liver disease || id:finngen_R10_NAFLD	Adding butter to bread liking || id:ebi-fl187-GCST90094717	-0.0462248	0.0778779	0.658984
ebi-fl187-GCST90094737	finngen_R10_NAFLD	Nonalcoholic fatty liver disease || id:finngen_R10_NAFLD	F-coffee/alcohol liking (derived food-liking factor) || id:ebi-fl187-GCST90094737	-0.0233387	0.0516953	0.660424
ebi-fl187-GCST90094695	finngen_R10_NAFLD	Nonalcoholic fatty liver disease || id:finngen_R10_NAFLD	Bacon liking || id:ebi-fl187-GCST90094695	-0.0926471	0.0759025	0.346613
ebi-fl187-GCST90094806	finngen_R10_NAFLD	Nonalcoholic fatty liver disease || id:finngen_R10_NAFLD	Orange juice liking || id:ebi-fl187-GCST90094806	0.0929755	0.147144	0.64125
ebi-fl187-GCST90094756	finngen_R10_NAFLD	Nonalcoholic fatty liver disease || id:finngen_R10_NAFLD	Dried fruit liking || id:ebi-fl187-GCST90094756	-0.0450778	0.095209	0.668205
