# Supplementary material for: Multi‐Omics Analysis Reveals Causal Relationships and Potential Mediators Between Dietary Preferences and Risk of NAFLD
Source: Food Sci Nutr. 2025 Jun 23;13(6):e70446. doi: 10.1002/fsn3.70446 (PMC12183393; doi:10.1002/fsn3.70446)
Supplement: Supplementary file 4 — Table S3. [file FSN3-13-e70446-s003.xlsx]

## Sheet: Sheet1
Table S3 Baseline data table for the NHANES transect study
		group
Variable		Overall, N = 7,2441				0, N = 2,9511			1, N = 4,2931			p-value2
Cheese, Median (IQR)		0.240 (0.000 – 1.420)				0.240 (0.000 – 1.425)			0.250 (0.000 – 1.410)			0.359
Juice, Median (IQR)		0.000 (0.000 – 0.040)				0.000 (0.000 – 0.060)			0.000 (0.000 – 0.030)			0.017
Age, Median (IQR)		52.000 (36.000 – 64.000)				45.000 (31.000 – 62.000)			54.000 (41.000 – 65.000)			<0.001
Income, Median (IQR)		2.320 (1.270 – 4.060)				2.310 (1.230 – 4.070)			2.350 (1.310 – 4.050)			0.369
CAP, Median (IQR)		265.000 (219.000 – 310.000)				211.000 (189.000 – 229.000)			300.000 (274.000 – 336.000)			<0.001
ALT, Median (IQR)		18.000 (13.000 – 26.000)				15.000 (12.000 – 21.000)			20.000 (14.900 – 29.000)			<0.001
AST, Median (IQR)		19.000 (16.000 – 24.000)				19.000 (16.000 – 23.000)			20.000 (16.000 – 24.000)			<0.001
Cr, Median (IQR)		75.140 (63.650 – 88.400)				75.140 (63.650 – 88.400)			75.140 (63.650 – 88.400)			0.724
BUN, Median (IQR)		5.000 (3.930 – 6.070)				5.000 (3.930 – 6.070)			5.000 (4.280 – 6.070)			<0.001
GGT, Median (IQR)		22.000 (15.000 – 33.000)				18.000 (13.000 – 26.000)			24.400 (17.000 – 37.000)			<0.001
HDL-C, Median (IQR)		1.320 (1.090 – 1.580)				1.450 (1.240 – 1.730)			1.240 (1.030 – 1.470)			<0.001
TC, Median (IQR)		4.730 (4.110 – 5.400)				4.630 (4.030 – 5.280)			4.810 (4.160 – 5.510)			<0.001
LDL-C, Median (IQR)		2.789 (2.789 – 2.789)				2.789 (2.741 – 2.789)			2.789 (2.789 – 2.789)			<0.001
TG, Median (IQR)		4.079 (1.081 – 4.079)				4.079 (0.813 – 4.079)			4.079 (1.253 – 4.079)			<0.001
BMI, Median (IQR)		28.800[24.900,33.300]				25.300[22.400,28.800]			31.500[27.700,35.600]			<0.001
Sex, n (%)												<0.001
1		3,579 (49)				1,327 (45)			2,252 (52)
2		3,665 (51)				1,624 (55)			2,041 (48)
RACE ,n(%)												<0.001
1		849(11.720)				236(7.997)			613(14.279)
2		740(10.215)				274(9.285)			466(10.855)
3		2568(35.450)				1007(34.124)			1561(36.362)
4		1938(26.753)				932(31.583)			1006(23.433)
5		1149(15.861)				502(17.011)			647(15.071)
1Median (IQR) or Frequency (%)
2Wilcoxon rank sum test; Pearson's Chi-squared test
