# Supplementary material for: Multi‐Omics Analysis Reveals Causal Relationships and Potential Mediators Between Dietary Preferences and Risk of NAFLD
Source: Food Sci Nutr. 2025 Jun 23;13(6):e70446. doi: 10.1002/fsn3.70446 (PMC12183393; doi:10.1002/fsn3.70446)
Supplement: Supplementary file 5 — Table S4. [file FSN3-13-e70446-s001.xlsx]

## Sheet: Sheet1
Table S5 Results of co-localization analysis between soft cheese preferences on NAFLD risk
nsnps	383
PP.H0.abf	3.50248e-09
PP.H1.abf	0.187042
PP.H2.abf	1.59629e-09
PP.H3.abf	0.0845178
PP.H4.abf	0.72844
Table S5 Results of co-localization analysis between juice preferences on NAFLD risk
nsnps	420
PP.H0.abf	1.72598e-15
PP.H1.abf	0.102141
PP.H2.abf	7.7993e-16
PP.H3.abf	0.0453025
PP.H4.abf	0.852556
