# Supplementary material for: Multi‐Omics Analysis Reveals Causal Relationships and Potential Mediators Between Dietary Preferences and Risk of NAFLD
Source: Food Sci Nutr. 2025 Jun 23;13(6):e70446. doi: 10.1002/fsn3.70446 (PMC12183393; doi:10.1002/fsn3.70446)
Supplement: Supplementary file 6 — Table S5. [file FSN3-13-e70446-s002.xlsx]

## Sheet: Sheet1
Table S5 Subgroup analysis of juice intake, cheese intake and risk of NAFLD
Exposure	Subgroup	N	OR (95% CI)	P
Cheese intake	BMI
	BMI<25kg/m2	1826	0.949 [0.871,1.034]	0.234
	BMI≥25kg/m2	5418	1.032 [0.990,1.076]	0.133
	Race
	Mexican American	849	1.161 [1.015,1.327]	0.029
	Hispanic	740	1.087 [0.977,1.210]	0.126
	Non-Hispanic White	2568	0.976 [0.927,1.028]	0.361
	Non-Hispanic Black	1938	1.059 [0.983,1.142]	0.134
	Other	1149	1.115 [1.006,1.235]	0.038
Juice intake	BMI
	BMI<25kg/m2	1826	0.817 [0.505,1.323]	0.412
	BMI≥25kg/m2	5418	0.686 [0.515,0.913]	0.01
	Race
	Mexican American	849	0.422 [0.195,0.915]	0.029
	Hispanic	740	0.609 [0.313,1.183]	0.143
	Non-Hispanic White	2568	0.560 [0.366,0.858]	0.008
	Non-Hispanic Black	1938	0.697 [0.459,1.056]	0.089
	Other	1149	1.054 [0.571,1.944]	0.867
